# Supplementary material for: Dissociable roles of cortical excitation-inhibition balance during patch-leaving versus value-guided decisions
Source: Nat Commun. 2021 Feb 10;12:904. doi: 10.1038/s41467-020-20875-w (PMC7875994; doi:10.1038/s41467-020-20875-w)
Supplement: Supplementary file 4 — Source Data [file 41467_2020_20875_MOESM4_ESM.zip]

Archive with 8 entries (7 files):
- Source_Data/
- Source_Data/desktop.ini
- Source_Data/Figure2.xlsx
- Source_Data/Figure3.xlsx
- Source_Data/FigureS1.xlsx
- Source_Data/Figure_S2.xlsx
- Source_Data/Figure_S4.xlsx
- Source_Data/Supplementary_Tables.xlsx
