# Supplementary material for: Dissociable roles of cortical excitation-inhibition balance during patch-leaving versus value-guided decisions
Source: Nat Commun. 2021 Feb 10;12:904. doi: 10.1038/s41467-020-20875-w (PMC7875994; doi:10.1038/s41467-020-20875-w)
Supplement: Supplementary file 4 — Source Data [file 41467_2020_20875_MOESM4_ESM.zip › Source_Data/Figure2.xlsx]

## Sheet: Figure 2A
39.5	49	38.5	56
42	42.5	45	46
12.5	16	17	16
39	29	39.5	46
8	9.5	19	24
51	66	37.5	51
25	39	53.5	47.5
26	26	28.5	34.5
26	22	35	28
20	18	24.5	28
24	31	29	44
13.5	15	17	20
13.5	41.5	28	39.5
16	22	36	43
11	15	24	18.5
59	52	41	49
34	24	34	31
10.5	17.5	20	18
24.5	23	42	39
45	51	49.5	60.5
50	35	33.5	40.5
37.5	48.5	7	57.5
23	24.5	23	28.5
50	40	28.5	41
22	14.5	21	15
37	13	42	33
28	15	21	50.5
7	33	27	39

## Sheet: Figure 2B
11	47		-15
29	47		-15
52	47		-6
77	47		-11
107	47		0
136	47		-6
161	47		6
188	47		15
213	47		15
238	47		19
262	47		23
286	47		-44
311	47		-30
			-28
			-23
			-27
			-21
			-16
			-12
			-13
			6
			-6
			12
			21
			20
			8
			27
			30
			27
			-40
			-28
			-28
			-24
			-33
			-23
			-13
			-13
			-12
			-11
			-11
			9
			10
			15
			11
			18
			25
			24
			26
			18
			36
			33
			34
			-56
			-60
			-55
			-43
			-32
			-38
			-30
			-31
			-14
			-13
			-10
			-2
			-2
			0
			3
			-10
			4
			7
			26
			22
			20
			28
			31
			23
			44
			-72
			-59
			-50
			-51
			-55
			-40
			-42
			-31
			-23
			-29
			-19
			-17
			-16
			-2
			-4
			-13
			5
			3
			5
			15
			15
			4
			28
			17
			25
			32
			27
			31
			37
			40
			-55
			-46
			-55
			-51
			-40
			-33
			-33
			-33
			-19
			-16
			-3
			-10
			-8
			-1
			1
			5
			15
			18
			20
			26
			26
			29
			36
			32
			24
			24
			33
			26
			39
			-63
			-53
			-54
			-52
			-32
			-31
			-24
			-21
			-23
			-15
			-4
			-3
			3
			10
			5
			16
			17
			16
			16
			20
			22
			26
			27
			31
			24
			-44
			-47
			-54
			-44
			-40
			-31
			-23
			-13
			-15
			-21
			-6
			-3
			-4
			-5
			9
			8
			14
			14
			18
			14
			25
			17
			36
			32
			33
			33
			39
			-48
			-56
			-34
			-38
			-34
			-31
			-30
			-32
			-27
			-11
			-25
			-12
			-10
			-4
			-6
			-2
			5
			13
			15
			26
			17
			24
			33
			25
			35
			-65
			-55
			-52
			-32
			-39
			-29
			-26
			-22
			-31
			-21
			-4
			-10
			1
			3
			13
			1
			6
			14
			13
			18
			17
			21
			19
			21
			21
			-60
			-54
			-52
			-50
			-36
			-37
			-31
			-29
			-28
			-16
			-13
			-12
			-3
			11
			2
			6
			12
			5
			6
			26
			16
			18
			21
			28
			-59
			-56
			-48
			-51
			-37
			-37
			-23
			-21
			-22
			-9
			2
			-8
			6
			12
			13
			9
			21
			30
			24
			28
			25
			29
			33
			43
			-63
			-53
			-55
			-45
			-45
			-31
			-17
			-26
			-22
			-10
			-6
			-3
			-12
			-13
			11
			4
			7
			13
			23
			25
			18
			25
			17
			22
			33
			-50
			-44
			-40
			-34
			-37
			-27
			-30
			-19
			-19

## Sheet: Figure 2C
2.36514	1.80257
0.589154	0.803898
0.117294	-1.19716
0.0168624	0.267
1.65166	1.4593
-0.309044	-1.28834
-0.432868	0.819472
-0.457455	0.702559
0.588881	-0.356181
-0.675084	-0.349405
-0.274885	-0.430675
0.768885	-0.936086
-0.119427	-1.33816
-0.670511	-0.166828
0.153728	0.061601
-0.592997	-1.32061
0.489283	0.860017
-0.473031	-0.0994139
0.253116	-0.848174
-0.511398	0.581793
2.33824	1.81635
-0.462016	0.422108
-0.799512	0.944778
-0.314346	-1.12552
-0.867989	0.492704
-0.700037	-1.06809
-0.76156	0.133545
-1.13178	-0.165696
0.221691	-0.477366

## Sheet: Figure 2D
2.36514	0.331428
0.589154	0.876422
0.117294	1.70057
0.0168624	-0.0774228
1.65166	1.25059
-0.309044	-1.57326
-0.432868	0.606734
-0.457455	-0.093173
0.588881	2.48296
-0.675084	0.497532
-0.274885	0.638189
0.768885	0.116138
-0.119427	-0.624252
-0.670511	-1.46996
0.153728	-1.67836
-0.592997	-0.777959
0.489283	-0.158212
-0.473031	0.117039
0.253116	0.453393
-0.511398	-0.0630275
2.33824	0.459621
-0.462016	-1.05624
-0.799512	-0.270642
-0.314346	0.368118
-0.867989	-1.95513
-0.700037	0.211232
-0.76156	0.0677239
-1.13178	-0.648583
0.221691	0.268518
