# Supplementary material for: Dissociable roles of cortical excitation-inhibition balance during patch-leaving versus value-guided decisions
Source: Nat Commun. 2021 Feb 10;12:904. doi: 10.1038/s41467-020-20875-w (PMC7875994; doi:10.1038/s41467-020-20875-w)
Supplement: Supplementary file 4 — Source Data [file 41467_2020_20875_MOESM4_ESM.zip › Source_Data/Figure3.xlsx]

## Sheet: Figure 3A
-0.12267	-0.151556	0.00492328	-0.482717	-0.311391	-0.0275347
-0.358642	-0.168408	0.0410879	-0.219812	-0.310216	0.0631623
-0.104909	-0.0755824	0.122422	-0.321929	-0.195037	-0.00162199
-0.283435	-0.05644	-0.000879403	-0.154658	-0.0729701	-0.0222684
-0.158505	-0.258939	0.0200225	-0.294503	-0.41025	0.107342
-0.348169	-0.0516611	0.0572263	-0.438401	-0.318978	0.0299647
-0.579065	-0.215554	0.100143	-0.248898	-0.104126	0.0449867
-0.446708	-0.101345	0.0201363	-0.251321	-0.387255	0.0343818
-0.195969	-0.242925	-0.0188191	-0.343741	-0.031796	0.0649963
-0.450125	-0.0570852	-0.029328	-0.200084	-0.323388	0.058937
-0.199861	-0.0234787	-0.000403558	-0.466955	-0.473027	0.0996932
-0.0149257	-0.0464077	0.0242269	-0.348835	-0.0285426	0.0163468
-0.093391	-0.0155247	-0.0822094	-0.173369	-0.320903	0.0729174
0.0344071	-0.0281386	0.0849633	-0.435571	-0.0592178	0.0714692
-0.202001	-0.045539	0.0991018	-0.274045	-0.0318461	0.0402265
-0.22795	-0.0933851	-0.0176804	-0.194122	-0.246942	0.130435
-0.0298122	-0.273395	0.0572179	-0.364209	-0.250037	0.10249
-0.31529	-0.0855353	-0.0163171	-0.407381	-0.23705	0.102347
0.222206	-0.118207	-0.0271348	-0.567216	-0.260264	0.035287
-0.264253	-0.0690108	0.000595469	-0.404684	-0.253584	-0.0307316
-0.120157	-0.0727295	0.049023	-0.496288	-0.0949619	0.132164
-0.252885	-0.187078	-0.0654801	-0.37252	-0.207825	0.0957769
0.025376	-0.382512	0.0221073	-0.277973	0.0238673	0.0130408
-0.439538	-0.120923	0.0129713	-0.128097	-0.33235	0.100414
-0.35605	-0.200511	0.0590184	-0.158098	-0.226238	-0.0549265
-0.220456	-0.113389	0.111599	-0.194966	0.0780649	-0.0404222
0.114477	-0.00671704	0.0204981	-0.488337	-0.214004	0.102071
-0.387016	-0.188192	-0.00328886	-0.248474	-0.141513	-0.00645979
-0.102246	-0.0491547	0.0377745	-0.407858	-0.312603	-0.000140098

## Sheet: Figure 3B
0.878416	-0.0176485
-0.430389	-0.105232
0.302319	0.32552
-0.474227	1.02515
0.492617	-0.907226
-0.0559155	0.167515
-1.99232	1.34649
0.30113	1.58715
0.189846	-0.141724
-0.33153	1.10215
0.408011	-0.29549
0.0554823	0.267358
-0.307338	-0.40168
-1.36485	-0.412227
1.0305	-2.4841
-0.72103	0.0967184
0.178408	0.396371
-0.341919	1.24951
1.91567	-0.747359
1.78361	-0.230773
0.9026	-0.147851
0.6851	0.169948
0.0662726	-1.57611
-1.24443	0.432492
-1.36413	1.51812
-0.71644	-0.899333
0.717522	-1.54115
-0.516772	1.28854
-0.0462092	-1.06514

## Sheet: Figure 3C
0.878416	-0.0501206
-0.430389	0.0726367
0.302319	-0.185592
-0.474227	0.986153
0.492617	-0.685816
-0.0559155	0.0996663
-1.99232	1.20127
0.30113	1.62628
0.189846	-0.546325
-0.33153	1.04015
0.408011	-0.298684
0.0554823	-0.30214
-0.307338	-0.356086
-1.36485	-0.200761
1.0305	-1.51309
-0.72103	-0.459105
0.178408	0.231773
-0.341919	0.6509
1.91567	-1.17349
1.78361	0.021625
0.9026	0.28934
0.6851	-0.112949
0.0662726	-1.16044
-1.24443	-0.0375749
-1.36413	3.25717
-0.71644	-1.09975
0.717522	-1.20117
-0.516772	0.773014
-0.0462092	-0.866886

## Sheet: Figure 3D
0.878416	0.740688
-0.430389	-0.967914
0.302319	0.121822
-0.474227	-0.611517
0.492617	0.186738
-0.0559155	-0.828188
-1.99232	-1.90404
0.30113	-1.27757
0.189846	0.0726441
-0.33153	-1.31029
0.408011	0.330206
0.0554823	1.04934
-0.307338	0.535502
-1.36485	0.905833
1.0305	-0.129479
-0.72103	-0.0966244
0.178408	0.157031
-0.341919	-0.374414
1.91567	2.27492
1.78361	-0.133886
0.9026	0.218532
0.6851	-0.0736949
0.0662726	1.72399
-1.24443	-1.35121
-1.36413	-0.722749
-0.71644	0.27729
0.717522	1.55078
-0.516772	-0.874692
-0.0462092	0.510952
