# Supplementary material for: Dissociable roles of cortical excitation-inhibition balance during patch-leaving versus value-guided decisions
Source: Nat Commun. 2021 Feb 10;12:904. doi: 10.1038/s41467-020-20875-w (PMC7875994; doi:10.1038/s41467-020-20875-w)
Supplement: Supplementary file 4 — Source Data [file 41467_2020_20875_MOESM4_ESM.zip › Source_Data/FigureS1.xlsx]

## Sheet: Figure S1
-1.1812	1.62246
-0.177238	0.558031
0.344389	-1.38817
-0.13068	0.355761
-0.707948	0.830533
-0.11639	-0.694114
0.142065	0.235781
-0.0500366	1.02581
-0.10885	-0.444094
-0.120167	0.0469732
0.358405	-0.881225
-0.5857	0.136031
0.0282151	-1.34162
0.502532	0.177989
-0.346602	-0.206464
0.501933	-1.03355
-0.206244	0.979461
-0.230645	0.415959
-0.366139	-1.85558
0.890748	-0.0863494
-0.38194	1.28003
-0.0128416	0.847283
0.429497	0.602898
0.128518	-1.24697
0.857633	0.032552
-0.0426364	-0.61556
0.905552	0.325336
-0.423555	0.325508
0.0993232	-0.00469143
