# Supplementary material for: Dissociable roles of cortical excitation-inhibition balance during patch-leaving versus value-guided decisions
Source: Nat Commun. 2021 Feb 10;12:904. doi: 10.1038/s41467-020-20875-w (PMC7875994; doi:10.1038/s41467-020-20875-w)
Supplement: Supplementary file 4 — Source Data [file 41467_2020_20875_MOESM4_ESM.zip › Source_Data/Figure_S2.xlsx]

## Sheet: Figure S2A
-0.876001	1.13951
0.676461	-1.04712
-0.0502163	0.0495291
0.00253491	-0.229102
-0.760051	0.610961
-0.393546	-0.724305
0.588001	-1.43026
-0.202873	-1.73097
-0.0636455	-0.133373
-0.057473	-1.02533
0.110887	-0.179015
-0.347341	1.36987
-0.292134	0.457342
0.894706	1.21882
-0.886443	-0.504748
1.15015	-0.64118
-0.379768	0.305857
-0.420278	-0.494535
-1.38111	2.0201
-0.246638	-0.554238
-0.548289	0.282397
-0.645933	-0.239438
0.32099	1.04976
1.59979	-0.690885
1.505	-0.879554
0.333851	0.468767
0.225709	1.03625
-0.426638	0.218132
0.570298	0.276766

## Sheet: Figure S2B
2.54018	-0.572703
0.702052	-1.05203
-0.0329812	-0.325137
-0.231611	0.212531
1.68202	-0.743112
-0.869104	0.857524
-0.45276	-0.0531064
-0.539289	-0.163636
0.592099	-0.705729
-0.405694	-0.384928
-0.202526	-0.624008
0.394868	-0.170926
-0.380335	0.899556
-0.927624	1.19832
0.15762	-0.93245
-0.433037	0.410419
0.462393	0.489953
-0.367533	2.42216
0.322002	-1.05382
-0.597337	1.16784
2.09591	-0.685865
-0.279502	0.651471
-0.551642	0.197632
-0.416016	-1.67329
-0.677927	1.55999
-0.164031	-1.0679
-0.71442	0.333626
-0.637066	1.15907
-0.0687098	-1.35147

## Sheet: Figure S2C
-1.17612	-0.565225
-0.173478	-0.0075834
0.352241	-0.685062
-0.13241	0.269852
-0.70888	-0.0807193
-0.132561	0.377202
0.137284	-0.968138
-0.0556712	0.174118
-0.107986	-0.0147986
-0.110799	-0.798561
0.367036	-0.461948
-0.588888	-1.02451
0.0246929	0.293733
0.496894	0.472579
-0.346938	-0.943856
0.505606	1.04724
-0.202371	0.38393
-0.223119	0.961324
-0.374489	-0.916719
0.880356	1.14752
-0.386364	0.27355
-0.00668251	0.113366
0.435747	0.56678
0.118338	-0.505529
0.865751	1.80167
-0.0322694	-1.06991
0.903261	0.0156116
-0.422032	0.504967
0.0938478	-0.360895
