# Supplementary material for: Dissociable roles of cortical excitation-inhibition balance during patch-leaving versus value-guided decisions
Source: Nat Commun. 2021 Feb 10;12:904. doi: 10.1038/s41467-020-20875-w (PMC7875994; doi:10.1038/s41467-020-20875-w)
Supplement: Supplementary file 4 — Source Data [file 41467_2020_20875_MOESM4_ESM.zip › Source_Data/Figure_S4.xlsx]

## Sheet: Figure S4A
2.44417	2.70481		2.71738	3
0.394741	0.329804		2.30414	2.2268
1.47614	1.32679		2.32509	2.08128
2.566	3		0.539935	0.697601
1.95223	2.16679		1.09461	1.16118
1.32144	1.3142		1.26368	1.18773
2.57485	2.92213		0.806812	0.920904
0.931529	0.972016		0.797032	0.766237
0.375704	0.114599		0.152854	0.258661
1.52654	1.55309		0.314126	0.345
2.48134	3		0.507319	0.651198
0.634101	0.61913		0.684686	0.673095
1.16921	1.24127		2.59328	2.80079
0.526873	0.522756		2.62253	2.73189
2.64119	3		2.60296	2.95632
0.128535	0.135939		0.999139	1.19817
2.98432	3		2.3013	2.34775
1.31631	1.50073		1.83724	2.17927
0.0213493	8.14834e-10		1.2281	1.23301
1.06288	0.982062		0.254036	0.27302
1.38528	1.58322		0.336349	0.251052
1.67006	1.61827		2.80355	2.76271
1.07475	1.11967		0.625109	0.624537
2.19052	2.13499		1.20777	1.17842
0.825822	0.773781		2.30547	1.96011
2.46848	3		0.601963	0.753703
1.53103	1.42925		0.748769	0.656806
0.713094	3		0.0229748	0.0551837
2.79996	3		0.186957	0.167576
0.145669	0.104557		2.30302	2.20107
2.5246	3		2.16195	2.55182
1.53456	1.53441		1.05821	1.03427
1.55892	1.98806		1.358	1.66762
0.239782	0.196969		2.85324	3
2.42575	2.87379		0.0972594	0.0905544
2.07794	1.03845		0.0763624	0.127349
2.7426	3		1.20004	1.27652
0.616748	0.616211		0.565858	0.557664
1.66742	1.71158		0.28551	0.268089
0.912198	0.847334		1.54349	1.49439
1.71019	2.03662		1.55539	1.83768
2.02585	3		0.875736	1.20409
1.28222	1.29536		2.15096	2.16726
1.65056	1.61175		0.659858	0.697457
0.143611	0.163271		2.45237	2.0321
1.84405	1.73527		1.00859	0.981876
1.29964	1.24197		1.92662	1.87563
1.9199	8.09477e-07		0.00724593	0.126192
1.23509	1.15839		0.53511	0.510937
0.524028	0.495464		2.82095	3
0.613139	3		0.104517	0.0653055
2.28053	2.08714		0.612925	0.527127
2.76603	3		0.930871	1.02861
2.40768	3		1.89928	2.32778
2.28171	3.13447e-08		0.0701142	0.233397
2.06288	2.16539		2.33758	2.51906
0.238601	0.261051		1.97275	1.98781
0.474331	0.141508		0.116279	0.190935
2.14608	2.58808		2.50992	3
0.643497	0.478464		1.56173	1.11924
0.722176	0.641396		1.27337	1.09291
2.60024	2.99998		0.43757	0.375825
2.08456	2.02588		2.61333	2.53273
2.55123	2.66765		1.7211	1.77414
1.5984	2.41274		1.80755	2.79432
1.81696	0.929656		0.087702	0.120419
0.069913	0.154631		0.345267	0.312834
2.42144	3		2.17592	2.62342
1.87371	1.52157		2.75296	2.27027
1.16297	0.979003		2.01074	1.67891
0.510544	0.469673		0.924137	0.973933
0.769809	0.658513		2.38127	2.28851
1.64396	1.91483		1.4931	1.74805
0.199881	0.224331		2.59713	2.5557
0.737951	0.685098		0.770649	0.767333
1.67851	1.5746		0.347796	0.322619
2.17817	3		0.374867	0.651198
1.99261	2.30671		2.62685	3
0.139393	0.286068		0.217715	0.196884
2.47929	2.68691		2.68497	3
0.159113	0.199821		1.67223	2.00531
1.5688	1.86846		1.1321	1.35041
1.52755	1.05859		2.33312	1.54596
1.14164	1.18198		2.81149	2.78338
0.57919	0.618473		0.355051	0.371886
2.25587	2.4039		1.09522	1.15928
1.76262	1.72581		0.504827	0.460034
1.45373	1.54584		2.81912	3
0.364641	0.379826		1.96037	2.11694
0.225588	0.233271		2.28101	2.53674
2.75365	3		0.79135	0.843228
2.57793	2.07562		2.90991	2.37677
0.0180344	0.000851793		0.385689	0.378187
2.57304	3		0.584154	0.697601
0.537013	0.546424		1.5254	1.82113
1.59469	2.28869		2.20374	3
0.16287	0.13543		1.16653	1.12016
0.658118	0.601149		1.59039	1.32878
2.74192	3		1.52997	1.71486
2.44375	3		1.63677	2.03609
1.30346	1.20132		2.70653	2.4528
0.72066	0.84396		1.76653	2.24033
2.33057	2.38766		0.961414	0.994932
0.392036	0.492781		2.70443	2.69277
2.53713	2.32987		0.637706	0.520648
0.318519	0.304815		0.998394	0.976899
1.28073	1.24982		0.951853	0.911575
2.47279	3		2.47095	2.99968
2.77637	3		1.81366	1.99151
0.437694	0.547303		1.72145	1.96155
0.735041	1.16303		1.25901	2.10309
0.907841	0.748766		1.78496	1.3788
0.181066	0.0173378		0.229877	0.275229
2.31231	2.78469		0.176309	0.147002
2.28066	2.08052		0.965472	0.862762
0.15758	0.154166		1.28301	1.04899
0.820824	0.805046		1.30306	1.35175
1.99014	2.36155		1.33377	1.57648
1.64131	1.42355		0.0481216	0.0194468
2.02127	1.84343		0.382117	0.350683
1.93342	1.6651		1.93016	1.70133
0.721146	0.766612		1.34034	1.46162
1.13213	1.13912		0.789421	0.772808
0.010629	0.0206128		1.6717	1.40464
2.21656	2.38706		1.62726	1.75624
2.93175	3		2.76913	2.84739
1.98781	1.82788		1.1546	1.05671
0.392946	0.458208		2.40307	2.33959
2.51285	3		0.633328	0.753703
2.80058	2.68724		1.23724	1.20721
2.05745	2.31381		2.60032	3
0.975334	1.06492		1.85639	1.89081
0.507582	0.735464		2.42974	3
0.751907	0.979569		1.67836	2.13712
1.95905	1.68596		2.72474	2.22136
1.73204	1.54586		2.65473	2.39192
1.74935	1.68726		0.766395	0.706999
0.170096	0.184052		1.02814	1.23182
2.52563	3		1.47157	1.71486
2.85584	3		2.55553	2.71606
0.997403	1.01457		1.24437	1.2588
1.66235	2.56327		1.87391	2.78694
0.488866	0.698964		1.44367	1.98903
0.109016	0.0564221		0.179228	0.158201
0.545238	0.508149		0.305076	0.32282
0.330881	0.358696		0.667348	0.6459
0.282734	0.25692		0.220779	0.261169
2.70278	2.08253		2.62871	2.02465
2.64419	3		1.21936	1.35843
0.895508	0.945839		1.18258	1.32028
0.262841	0.248318		1.08381	1.1281
1.03367	1.2222		2.34391	2.76944
2.18929	2.19032		2.98431	3
1.81666	2.04812		2.63773	3
0.579082	0.692522		2.18817	2.329
0.605507	0.446543		2.80634	2.38897
0.343529	0.368568		2.08035	1.92786
2.26094	1.77798		1.93465	1.49817
2.2243	2.1601		1.43113	1.37808
1.55495	1.58903		0.372401	0.341277
0.126417	0.166103		0.6054	0.633704
0.0613655	0.0231308		1.58722	1.29241
2.40519	2.81156		2.32392	2.75962
1.54708	1.47927		0.434327	0.422166
0.858468	0.818232		1.05689	0.971252
2.16369	3		1.85708	2.5848
0.854814	0.736091		0.979795	0.895162
1.563	1.55173		0.800163	0.814298
2.26515	1.80746		2.14985	1.69834
1.92849	2.07483		2.73097	3
2.75817	3		0.859412	0.935322
0.0146932	0.0045049		2.44308	2.16942
1.76667	1.50605		2.69506	2.40992
2.15367	2.47785		0.724877	0.798602
2.55344	2.70397		0.850224	0.898408
0.284006	0.22896		2.43626	1.42261
1.00882	1.03368		1.01754	1.0645
0.521878	0.591626		1.5079	1.72244
2.15011	3		0.513131	0.753703
2.60549	2.07752		1.95366	1.57163
1.74421	1.86546		0.926713	1.03578
0.60193	0.621595		2.45651	2.8172
0.795629	0.818116		0.212943	0.217174
0.75055	0.664776		2.69515	2.43563
1.96369	2.21615		2.55917	2.85901
0.182673	0.210613		0.53106	0.518501
2.6257	2.41388		2.91673	2.6956
1.25404	1.86275		1.40818	2.08431
0.872793	0.91567		1.07059	1.16056
0.891397	0.9589		2.80376	3
2.5632	3		1.04435	1.2971
0.147636	0.259854		1.52453	1.69346
1.89751	2.00702		0.702897	0.754065
1.10024	1.21418		2.9802	3
2.1018	2.32987		0.488442	0.520648
2.95449	2.80475		1.81363	1.70873
1.37278	1.36774		1.48852	1.45762
2.23906	2.66407		0.735599	0.867082
2.72012	2.99998		0.487533	0.375825
1.99942	2.84788		1.09182	1.4981
2.26742	2.32986		0.547659	0.520648
1.0164	1.00191		1.99964	2.1792
0.178763	0.309074		2.48896	2.67508
0.781578	1.01809		2.51772	3
0.393403	0.459533		2.75703	3
1.27647	1.43887		1.41334	1.62418
1.91101	1.78023		0.430361	0.453207
1.21163	1.16124		0.330978	0.363923
0.4728	0.498684		1.01382	1.0479
2.00076	3		0.335212	0.651198
0.385005	0.472598		2.47582	2.71177
0.72434	0.669966		0.75555	0.781229
2.13399	2.55211		2.20271	2.63172
0.624103	0.638872		1.53161	1.41382
2.82492	2.45357		1.03306	0.942433
0.640024	0.695601		2.76986	2.96385
1.75777	1.86935		2.80444	3
2.86173	2.96055		2.78339	2.82711
1.3232	1.35262		0.231016	0.220667
0.240092	0.244284		0.736843	0.697848
2.45255	3		0.837184	1.02861
1.72235	6.40493e-07		0.0788179	0.212304
2.38743	3		0.629173	0.753703
0.104304	0.091125		0.919096	0.875766
0.869981	0.948337		1.26596	1.30879
2.65445	3		2.51981	2.9215
2.92068	2.99998		0.594057	0.375825
2.84268	3		1.64545	1.71486
0.631388	0.638878		0.627661	0.633717
2.66858	2.64681		2.17856	2.11267
1.17132	0.947688		2.80179	2.17677
0.716753	0.694432		1.26236	1.27777
0.38165	0.38766		0.498144	0.478667
2.10531	2.25059		0.57452	0.618147
1.50853	1.51421		2.65244	2.5687
2.89191	3		1.10917	1.22121
1.59777	1.67899		0.421634	0.407419
1.12803	0.922983		2.53508	2.06095
0.414866	0.451149		0.342277	0.345961
2.23964	1.91255		0.711934	0.614935
2.97493	2.42939		2.33905	1.92708
2.95656	2.99998		0.381275	0.375816
2.07069	1.97824		1.48717	1.43231
0.648317	0.79539		2.13101	2.69334
2.44866	3		0.619465	0.810611
1.59214	1.66436		1.42316	1.47794
1.56363	1.40951		2.7565	2.46339
2.45969	2.32987		0.576286	0.520648
2.05135	1.89678		1.58458	1.45916
2.00934	1.92165		1.42182	1.35711
2.69825	3		1.27187	1.40053
0.085425	0.0713904		1.81694	1.01916
2.43303	3		0.0618061	0.0611622
1.70134	2.78704		1.73046	3
0.372216	0.369805		1.16427	1.18923
1.19192	1.1665		1.5735	1.54311
1.83588	0.150424		0.026199	0.154825
1.73035	1.81555		1.55039	1.54225
0.186842	0.222647		0.580355	0.590426
1.80134	1.8666		0.343352	0.274833
2.03686	1.87393		0.835507	0.745058
2.0435	2.4511		2.50965	3
0.196002	0.225745		2.61534	3
1.01343	0.998807		1.6587	1.58623
2.29656	3		2.25589	2.92111
0.545021	0.614751		2.79337	3
0.388453	0.376524		0.400801	0.38228
0.878338	0.836558		2.92869	2.70439
1.26808	1.24348		0.297069	0.304283
2.97498	3		0.828946	0.843228
2.2058	2.36214		2.81626	3
1.45045	1.16321		0.0799467	0.0854155
0.360604	0.280117		2.09437	1.68229
0.460855	0.426507		0.927553	0.848931
1.14731	1.19723		1.05839	1.13605
1.05948	1.06921		0.728804	0.707956
0.414131	0.383707		2.63936	2.84273
2.99754	3		0.899015	0.935322
0.551905	0.543371		2.99894	2.63269
2.7603	3		0.888666	0.969784
0.811738	0.985872		2.46702	2.95043
0.802653	0.739704		2.92668	2.5243
0.573613	0.61681		0.985316	0.980734
1.4946	1.43577		0.858402	0.832309
0.705604	0.68096		0.492062	0.465322
0.412317	0.402916		0.576357	0.60493
1.91331	1.77714		2.53909	2.36282
1.55733	1.7195		2.12664	2.44687
2.40878	2.20242		1.95755	1.84557
0.83179	0.739847		2.24963	2.22251
1.95539	1.54406		2.72298	2.13174
0.535302	0.512159		2.00828	2.45125
2.65148	2.99998		0.266433	0.375827
0.0609738	0.0835674		0.87269	0.700605
0.620121	0.562184		2.6252	2.75035
2.75692	3		2.78095	2.99919
1.25165	1.17504		0.520483	0.510914
1.52514	1.70957		2.78048	3
0.00359392	1.06637e-09		1.04962	1.06007
0.317619	0.346818		1.60869	2.13516
1.74217	1.78436		2.27302	2.3484
0.056967	0.1157		1.38015	1.59196
1.23849	0.947688		2.91301	2.31131
1.24789	1.115		1.62988	1.36027
2.73249	3		0.792621	0.843228
1.4576	1.69738		0.385436	0.50998
0.337777	0.318827		0.924885	0.825874
0.122947	0.0912945		0.685455	0.700345
2.88768	2.89151		2.19503	2.19169
0.990488	1.00722		1.27047	1.25322
1.80125	0.159245		0.0590642	0.18535
1.3269	1.328		2.92154	3
1.17708	1.26226		1.31589	1.47933
2.13891	2.363		2.62957	3
1.52203	3		0.0933548	0.0689935
2.9328	2.57584		1.06329	0.943391
2.8129	2.71384		1.74861	1.70153
0.532095	0.447722		1.35686	1.02852
0.410186	0.442776		1.89056	1.93846
0.53301	0.598562		1.50402	2.20538
0.43458	0.704862		1.27602	2.23246
2.73788	3		1.74921	1.93747
1.73597	2.39619		1.27848	1.8051
0.733643	0.74285		0.963298	1.12987
0.587489	0.508264		1.26186	0.977142
2.49194	3		0.758268	0.891268
2.56243	3		2.22147	2.53567
2.02167	2.99998		0.295259	0.375825
2.11116	1.9512		1.32216	1.20835
0.592999	0.505197		2.19151	1.92747
2.57475	3		0.650379	0.753703
1.71271	1.80253		0.362141	0.426297
1.32308	1.1971		2.93194	2.75592
0.772594	0.632071		2.72418	2.7149
2.28061	2.19583		1.64312	1.59385
2.12716	3		0.410812	0.651198
0.877396	0.98015		2.9681	3
0.476355	0.632266		2.11168	2.9233
2.80659	3		1.8148	1.90211
0.933644	0.853505		0.713268	0.651068
2.61975	3		2.66071	2.87133
1.30214	1.33053		0.374805	0.336448
1.96759	3		0.421486	0.651198
1.15362	1.18405		0.727063	0.725125
0.500946	0.0163351		0.034408	0.233718
1.47405	1.83093		2.43508	3
1.8317	1.64054		2.7097	2.39128
2.29494	3		0.317976	0.651198
0.980547	1.01076		2.09923	2.31855
1.4472	1.52941		1.30985	1.44698
1.81907	1.98037		2.7484	3
0.696814	0.70475		2.10307	1.96415
1.71983	1.64804		2.81965	2.81598
2.57716	2.73849		2.73089	3
0.489286	0.471729		2.12845	1.95062
0.311107	0.237343		0.254473	0.262448
2.52106	2.97506		1.25096	1.50136
0.933549	0.816465		1.79203	1.55389
1.51148	1.45619		0.504509	0.528965
2.34496	2.99998		0.385896	0.375826
1.47175	1.58785		2.88607	3
2.7353	1.89891		2.76995	1.93103
0.692738	1.22002		1.80922	3
2.23229	1.48377		0.0794298	0.0937608
1.18028	1.52046		1.97671	2.43113
1.53638	1.71081		0.151358	0.14396
2.91262	2.99998		0.308038	0.375826
2.75908	0.187511		0.0107084	0.208643
1.51298	1.34585		1.17522	1.01189
2.59256	2.99998		0.459643	0.37581
2.76114	2.56811		1.68876	1.55577
2.91789	3		1.47286	1.52166
0.507382	0.47992		1.09199	1.09889
0.899949	0.971853		2.94078	3
2.39304	2.76767		2.17353	2.53637
1.80089	2.05042		2.64163	3
2.04358	1.82881		1.46427	1.32853
2.70197	3		0.939716	1.0554
0.406412	0.386361		1.30809	1.23219
2.36166	1.90138		2.3254	1.87623
0.0450695	0.0364032		1.05961	0.873014
2.11241	2.05229		0.83719	0.801219
1.51131	1.42122		2.70047	2.53028
1.43317	2.99999		0.0670948	0.0572458
0.551269	0.761604		1.59023	1.88844
1.97127	1.82504		1.2798	1.16095
0.564091	0.496951		2.37667	2.1949
2.72853	3		0.549052	0.651198
0.323272	0.249218		2.23835	1.74733
0.178772	0.180163		0.313069	0.288384
1.33733	1.33189		1.57178	1.44965
0.802385	0.830959		2.61889	2.75999
0.373842	0.449562		0.556057	0.588093
1.18355	1.07012		1.98577	1.82007
1.57621	1.5675		0.691838	0.700666
2.08944	2.702		2.21171	3
0.135083	0.0361755		2.11955	1.88222
0.0767897	0.0482183		2.29666	2.83506
2.03948	3		2.01376	2.87056
2.73103	2.99998		0.485119	0.375825
1.4477	2.18093		1.44018	2.12779
0.297416	5.24484e-08		0.0986876	0.210628
1.01387	0.900032		2.07619	1.79104
1.99456	1.51957		0.129124	0.159449
0.0106818	3.01065e-09		1.39678	1.63098
0.833959	1.21836		2.13051	3
0.140472	0.0788408		0.398646	0.436136
2.91161	3		0.830827	0.843228
0.309504	3		0.0966295	0.0647882
1.53703	1.45487		2.68061	2.47385
0.385287	0.357232		2.96963	2.6962
2.74035	2.96275		0.981346	1.05845
1.24519	1.51055		1.84677	2.29019
0.794978	0.346722		0.109084	0.124837
0.7785	0.731573		0.349641	0.372987
1.83587	2.03555		2.71095	3
0.122361	0.170917		0.598614	0.700662
1.4282	1.17296		1.99633	1.62379
2.50315	3		1.32165	1.57528
1.12903	1.44484		2.13973	2.9422
1.76159	1.31146		2.78726	2.14059
1.23325	1.17633		1.29567	1.261
1.95164	2.28736		1.29823	1.53838
1.99029	1.73051		0.133175	0.151785
1.14718	1.16739		1.34044	1.39746
0.36199	0.365694		1.18342	1.36281
2.80244	3		1.58688	1.69257
0.947107	1.06594		1.837	2.0843
0.851989	0.899115		0.325824	0.32045
0.0313308	6.58611e-10		0.845111	0.892324
0.898409	0.841642		1.62072	1.49085
2.37705	2.19635		1.31333	1.19613
2.90281	2.92441		1.37767	1.36056
2.74464	3		0.140654	0.130635
1.47835	2.19736		2.1056	3
1.62635	1.43812		0.495797	0.474551
1.2413	1.17252		1.97235	1.88962
0.975887	2.99128e-08		0.0140367	0.19951
2.76419	2.92405		1.91938	2.02939
1.77989	1.21205		0.0427336	0.123433
1.46993	1.75466		2.47432	2.91684
2.25779	2.14312		0.651554	0.637657
2.75876	2.99998		0.527179	0.375825
1.32559	1.42585		1.94171	2.10387
1.90247	1.64845		2.54248	2.27183
2.33884	3		0.0777311	0.0716799
0.297961	0.277095		1.26633	1.32063
0.303589	0.282935		1.15081	1.37172
0.85875	0.754445		1.46077	1.30566
2.48291	2.05283		0.904851	0.762423
1.07911	3		0.144665	0.0792955
1.22229	1.35665		2.80661	2.89913
1.62966	1.60589		0.449756	0.415011
1.41839	1.91787		2.08598	2.84632
2.68011	2.99998		0.179334	0.375825
2.21244	3		0.634323	0.810611
1.95142	2.02841		1.60325	1.63744
1.92078	2.21576		2.23832	2.647
2.4734	3		1.79663	2.18573
2.15609	2.96275		0.797092	1.05845
0.279576	0.297889		1.20822	1.05645
2.15342	2.03072		2.59132	2.39274
1.43573	1.45993		0.525069	0.546187
1.73777	1.61467		0.375277	0.375121
2.13481	2.10509		1.15772	1.13986
0.0569688	0.06377		2.0428	2.18771
2.24828	3		0.357244	0.651198
1.90978	2.54154		2.22573	3
0.715866	0.787745		0.327762	0.321084
0.925616	0.834183		2.74093	2.30682
1.41429	1.42		0.363809	0.319527
1.35861	1.36406		0.912119	0.91355
1.58875	1.64753		0.790895	0.810317
0.50042	0.494061		0.612452	0.577415
1.85498	1.78098		1.20927	1.159
1.14478	1.17977		0.977531	0.976152
0.122438	0.0963081		2.82936	2.90288
2.48192	1.56392		0.0351226	0.0184145
2.22814	1.87546		0.229898	0.284617
2.42878	2.62089		2.82022	3
0.510102	0.548655		2.57813	2.38603
1.46199	1.59228		2.82678	2.87891
0.819458	0.779446		1.03818	0.952917
2.92498	3		1.44363	1.49594
1.49347	1.72003		2.26177	2.48859
2.67358	2.76699		2.9295	3
2.24419	3		0.851503	1.15154
2.63598	3		1.79589	2.03849
1.0945	1.13652		0.318823	0.383354
1.65999	1.85119		1.28532	1.47888
2.76912	3		0.934854	1.02861
1.86816	1.86521		1.36522	1.37242
1.69591	2.36282		0.22565	0.157282
0.73337	0.65645		2.64493	2.499
0.139029	0.0929583		2.31057	2.0774
0.0594241	0.0680182		0.514765	0.520707
0.371248	2.7847		0.0468001	0.0174001
2.97197	2.51492		1.19293	1.02843
1.30299	1.40206		1.76437	2.02524
2.60593	3		1.23282	1.40048
2.44417	2.69949		2.71738	3
0.115092	0.0837771		2.72515	2.81947
1.4395	1.61593		0.574571	0.638413
0.0363053	0.022083		1.16786	1.30141
2.78523	2.707		0.733865	0.74301
0.427387	0.451794		1.55908	1.46401
1.28033	1.25653		0.216698	0.216005
0.0985183	0.169232		1.31324	1.49586
2.20736	2.48477		0.421033	0.472646
2.2613	1.90925		1.87897	1.56038
0.512899	0.485591		1.73946	1.8398
1.64478	1.38721		2.62388	2.1427
0.694042	0.76704		0.311367	0.266814
2.58756	2.75469		1.20334	1.27527
1.77379	1.71322		2.43419	2.37263
2.69172	3		2.09065	2.31498
0.590513	0.637133		2.427	2.75079
1.30785	1.71482		2.10456	2.68543
1.92185	1.82873		1.0642	1.0153
0.560676	0.526225		0.56257	0.530026
1.75949	2.31043		2.21759	2.99999
1.238	1.24037		1.95732	1.84291
0.973493	2.99999		0.100028	0.0622956
2.10254	2.78363		1.61977	2.09919
0.0748751	0.0564673		2.07737	2.06797
0.889505	0.744913		0.0158949	0.142852
2.85182	3		0.252527	0.402232
2.94022	3		2.01572	2.06433
1.84851	1.9397		0.803696	0.896878
1.29641	1.07053		2.51169	2.12933
0.144247	0.159948		2.82945	3
2.23217	1.86316		1.31354	1.12181
0.465519	4.50639e-09		0.156776	0.217631
2.04447	1.6611		2.32406	1.87085
2.68311	1.2751		0.0795837	0.110644
2.57425	2.65842		1.34656	1.43914
1.2831	1.31353		1.93877	1.75696
2.65753	2.86857		0.868261	0.946805
1.52358	1.47225		0.330769	0.322803
2.35685	3		1.7862	2.29734
1.8407	1.64518		2.77858	2.56213
1.31668	1.42937		2.72154	2.95127
1.88471	2.22323		2.12469	2.30828
0.445574	0.468614		0.990599	1.07356
2.19119	3		1.29584	1.67582
2.71103	2.26246		2.38241	2.03623
0.194292	2.01035		0.0279506	0.01832
0.50998	0.462917		2.52738	2.56377
2.96511	2.85864		1.74178	1.70666
0.0567472	0.0558154		0.821361	0.873475
2.63322	3		0.349369	0.402237
1.50927	1.48643		2.6854	2.86251
1.30759	1.46416		0.927744	1.02234
1.58416	1.69175		0.324029	0.256796
1.61086	1.66311		0.901005	0.942052
0.799268	0.9522		1.49962	1.91388
0.408617	0.378715		2.07043	1.95112
2.90606	2.48119		2.38131	2.04104
2.514	2.7257		2.84753	3
1.30866	1.20019		1.7368	1.57082
2.12252	1.98735		1.32954	1.27919
1.68266	2.63101		2.0049	3
0.218787	0.211171		0.193234	0.153914
1.75321	3		1.64858	2.76302
2.31205	2.51319		1.67647	1.79421
0.020731	1.2499e-09		0.136634	0.209563
0.881613	0.885873		1.62406	1.41095
2.02179	1.41298		2.80392	1.94817
1.20579	1.19896		0.865103	0.850352
2.89033	2.80097		2.57717	2.45849
1.13427	0.99891		1.73944	1.54269
0.713711	0.801342		0.673278	0.678508
2.64443	2.79599		2.49321	2.69855
1.20545	1.18019		1.42225	1.37251
1.57621	1.48492		1.20992	1.11852
1.96249	1.70985		1.89825	1.66886
2.59825	2.56984		0.948037	0.939365
2.18549	2.06313		0.900512	0.879384
0.473345	0.466543		1.74434	1.72012
2.68361	2.56533		2.35792	2.22984
0.616988	0.803663		2.60294	3
0.00248993	0.111348		2.63863	2.97019
1.86597	2.81697		1.72325	2.5919
2.67597	3		1.42803	1.62732
1.74213	1.75215		1.37508	1.36051
0.635437	0.602579		0.271187	0.279539
1.22554	1.23134		2.98511	3
0.766391	0.697911		1.42466	1.34055
0.779532	0.996651		1.74384	2.23484
0.135578	0.170739		1.06701	1.27222
2.71794	3		1.29352	1.41617
1.74528	1.40073		1.63311	1.29423
1.33229	1.35059		1.41987	1.44759
2.00166	1.82953		2.03227	1.85042
1.44836	1.81635		2.50514	3
2.8625	3		1.15531	1.2234
2.6435	3		1.79356	2.05634
0.359018	0.36434		0.681994	0.656016
1.61632	1.65658		1.76867	1.737
2.66882	3		1.40513	1.47882
0.755587	0.811476		2.40686	2.53943
1.90972	2.01395		0.653325	0.723225
1.51806	1.52403		0.308291	0.29496
0.731231	0.786893		2.88743	3
2.21465	2.56193		1.40281	1.58786
1.09587	1.31069		0.599276	0.704364
0.853149	0.88565		0.791147	0.75627
0.957468	0.945032		1.80401	1.61205
1.71418	2.2787		1.2828	1.75389
0.567952	0.792833		2.53043	3
1.51965	1.37027		2.24124	2.10852
0.853083	0.962579		2.5207	2.73747
1.37258	1.15997		0.912533	0.773174
1.76656	2.28747		0.914448	1.09231
0.969845	1.11891		1.52115	1.75777
1.8251	1.76773		0.655908	0.662617
2.58918	2.66854		0.520935	0.54728
2.90516	3		0.676027	0.680994
1.65832	1.90408		1.06869	1.2282
2.26125	3		1.19129	1.56529
0.578582	0.647305		2.52976	2.18499
1.27704	1.24916		0.535346	0.526667
0.279325	0.287029		2.22376	2.36589
0.298353	0.298955		0.515618	0.54332
0.840832	0.828747		0.320582	0.310737
2.98702	3		0.961872	0.962537
2.73928	2.98478		1.14422	1.27652
2.34046	2.01748		1.98895	1.71616
2.32488	2.81425		0.279996	0.165089
0.400512	0.299		1.5882	1.20853
0.906232	0.974975		1.09999	1.10175
1.57593	1.53349		0.427808	0.418866
2.78106	2.701		2.37441	2.27974
1.69913	2.26524		0.865628	1.06777
1.2191	1.29419		0.842458	0.910139
1.11695	1.11024		2.04613	2.00246
1.35737	1.46024		2.70583	2.80226
1.17043	1.89964		1.7343	3
1.27543	1.5226		2.76481	3
2.74925	2.14586		0.160615	0.214362
1.39917	1.45067		2.49961	2.6822
1.47824	1.4263		0.72442	0.742687
1.63058	2.1829		1.7276	2.25246
1.17097	2.0209e-09		0.0199199	0.242565
2.88532	2.77861		1.82231	1.77663
0.312828	0.309785		1.37881	1.3031
1.67072	3		1.61832	2.81382
2.74674	3		2.19219	2.42319
2.8548	3		0.245012	0.402236
2.16122	2.32237		0.817447	0.873031
1.68074	1.7766		0.866994	0.948333
0.33413	0.392527		1.31511	1.50856
0.330902	0.238548		2.20198	1.2507
2.21069	1.99452		1.0217	0.955503
2.35125	1.91169		0.191305	0.285835
0.965752	1.15259		2.36126	3
0.918772	0.925199		0.668083	0.662176
2.30856	2.42366		0.908579	0.960047
1.42355	1.412		0.553181	0.521836
2.76938	2.82986		1.24729	1.2559
2.72944	3		2.53834	2.7498
2.14395	2.53226		0.102736	0.0933377
2.02128	2.28636		1.16452	1.31035
1.98632	1.65411		2.42183	2.01686
2.16902	2.24161		2.7738	3
0.852937	0.879346		0.295399	0.272453
0.440307	1.62942		0.0624686	0.0187047
2.9663	3		1.4908	1.56529
2.10782	3		1.69245	2.43652
0.814921	0.794725		2.08268	1.76039
2.61096	2.37646		0.950579	0.88332
0.0334047	3		0.0581978	0.0670964
2.99509	3		2.23669	2.27711
2.84657	3		1.42341	1.47882
2.62668	3		1.89086	2.19971
0.455245	0.500517		2.71048	2.68983
1.20059	1.23548		2.77935	2.78427
0.550725	0.471308		1.7063	1.58933
1.20953	1.19207		2.21278	2.21472
1.35652	1.36171		0.822769	0.836009
0.308211	0.281915		2.78686	2.53097
1.1919	1.08998		2.80246	2.50116
0.62149	0.671252		2.58219	2.71133
1.18639	1.18213		0.639524	0.659869
1.31159	2.36845		0.0718921	0.079123
2.93829	3		2.37687	2.42864
2.52406	2.74597		1.93062	2.04025
0.749238	0.762906		0.5598	0.545755
2.53852	3		2.55753	2.98907
1.12694	2.95052		0.150877	0.0833548
0.685548	0.775184		1.75717	1.99902
2.99468	3		0.165236	0.402235
0.00438592	0.1422		2.92923	3
1.58465	1.60746		2.02894	2.1038
1.24129	1.12274		2.91515	2.61357
1.54801	1.61692		2.81955	2.8632
2.07219	2.90199		2.04736	2.83689
0.00828336	0.0660271		0.519805	0.565875
1.67457	1.44647		1.44011	1.25148
0.0108122	0.0386074		2.03463	1.98651
0.655627	0.649336		0.506307	0.539968
2.45022	3		1.8952	2.32983
0.289012	0.332517		0.484462	0.51046
2.01055	1.76018		2.52434	2.11077
1.8938	1.98075		1.49461	1.54327
1.98221	1.81651		1.07051	0.957572
2.00886	2.37488		2.64439	3
2.34065	2.37118		1.60305	1.60496
0.0209454	0.0332819		2.74699	2.71583
0.470084	0.428592		0.834778	0.791035
1.46655	1.64247		0.604044	0.668904
0.975229	0.886737		1.20118	1.0486
0.750975	0.728259		2.66088	2.6971
2.09521	2.62825		1.95864	2.41898
1.4797	1.55279		0.633942	0.677783
0.96912	1.08162		1.00733	1.11777
1.07957	1.00365		0.487451	0.448653
0.0973967	0.128337		2.48538	2.42372
1.70409	1.91496		0.616089	0.685752
1.23033	1.24793		0.805142	0.868856
0.697394	0.74489		1.40569	1.46091
0.394734	0.367042		1.68146	1.87138
1.87602	2.1582		1.81866	2.11814
1.94596	1.87861		0.307294	0.297411
1.22756	1.43716		0.582412	0.646558
2.836	3		0.24481	0.402235
2.4856	2.74181		2.03298	2.23067
1.68076	1.90063		2.00185	2.21487
2.82491	2.96187		2.83351	3
2.8322	2.49187		0.609572	0.550979
2.3479	2.5692		2.8558	3
1.00236	1.0464		0.811208	0.82268
1.45067	1.33204		1.19318	1.06722
0.865519	1.12758		2.69377	3
2.51963	2.70702		2.13916	2.31353
1.54043	1.60067		0.318828	0.306779
2.1807	1.80792		2.99353	2.33187
1.47644	1.59793		0.796659	0.897327
0.640945	0.551001		2.96507	3
1.202	1.76619		1.42345	2.05391
2.77008	3		2.38782	2.61416
1.02063	1.20619		1.26314	1.35106
0.282098	0.306863		2.04508	1.96099
2.23861	3		0.0760361	0.0663865
2.85279	3		0.463349	0.402235
0.67341	0.556513		2.99706	2.46585
0.415254	0.401044		2.82772	2.41122
2.91921	3		2.56057	2.65245
2.12563	1.95198		1.86546	1.67492
0.808987	0.926933		1.4482	1.53869
1.6876	1.7356		0.403325	0.425768
0.790462	0.818446		0.931756	0.938559
0.00296237	0.0555301		1.02074	0.940226
2.69905	1.88955		2.95731	2.09002
0.11502	1.80884		0.0406108	0.0161184
1.56453	1.61849		0.30762	0.307991
0.99633	1.19595		2.39206	2.74542
2.6471	2.54377		1.6592	1.57876
2.97313	2.92674		2.96925	2.95469
2.97519	3		0.689665	0.726167
2.833	3		1.45206	1.5323
2.21947	9.78288e-08		0.00266073	0.226717
2.07153	1.90235		2.93975	2.75761
1.98929	2.1363		2.67416	2.96686
0.680913	0.607899		2.98902	2.92983
2.63182	1.91975		2.86245	2.05958
0.604081	0.754767		1.90614	3
2.01562	2.36915		2.60193	3
2.26262	2.49988		1.23898	1.34723
1.9737	2.31681		0.765351	0.901497
2.73379	3		0.221419	0.159127
2.99071	3		1.38939	1.37995
2.94693	3		0.449901	0.402235
1.58925	1.41622		1.44476	1.25665
2.91525	3		0.674024	0.659441
2.72501	2.7091		1.31622	1.29782
1.90938	2.90181		1.94688	3
0.733065	0.8136		2.47387	3
2.78727	3		1.22682	1.30119
2.93086	3		0.0913719	0.090621
0.102864	0.193957		2.48418	3
2.63442	3		1.57709	1.80479
2.88105	2.53175		2.24223	2.01418
2.0849	2.29095		2.48351	2.92332
0.435455	0.458319		1.02857	1.03887
1.03532	1.13744		0.709401	0.779781
2.18044	3		0.330658	0.402237
2.8964	2.86396		2.50617	2.48729
1.10744	1.05392		1.08473	1.07788
1.45548	1.38078		2.01232	1.90139
2.40116	2.45755		1.14211	1.1638
0.737111	0.6593		1.71709	1.47787
2.69195	2.59584		0.639931	0.597448
2.10673	2.09052		1.90175	1.87097
1.4697	1.44032		0.666133	0.632861
1.33922	1.27456		1.44937	1.30788
0.896456	0.89346		1.17624	1.15521
2.11971	2.39506		2.03188	2.3709
1.01454	0.977451		1.90939	1.792
1.45825	1.35446		2.92981	2.61162
2.74196	3		0.672105	0.726167
0.258488	0.328827		1.06753	1.03023
0.0691682	0.0648384		1.12997	2.2427
1.64906	1.80969		0.14988	0.141772
0.324659	0.39529		2.48593	2.64849
0.453942	0.429509		1.0455	1.13621
0.189854	3		0.0600602	0.0633124
0.72956	0.68451		0.648093	0.669566
2.80335	2.32367		2.93665	2.41182
0.801797	0.796711		1.33975	1.20939
2.70885	3		0.417491	0.402235
2.04143	2.16321		2.60951	2.93453
1.42473	2.15795		1.24892	1.89101
1.83494	1.57608		2.41133	2.08644
1.22537	1.60281		0.847012	1.11255
0.268239	0.208373		1.60232	1.46564
1.25744	1.14112		1.1353	1.01361
0.888711	0.933436		0.702385	0.749788
1.04388	1.56101		1.8269	2.53142
2.88882	3		2.89684	2.98038
0.243441	9.02878e-09		0.0289105	0.197585
1.02713	1.37415		2.29192	3
0.819747	0.791188		0.267714	0.288974
0.187034	0.178517		1.44859	1.25072
0.50851	0.503482		0.958538	1.06837
0.819125	0.768205		2.83654	3
1.38012	1.41411		2.92499	3
1.85729	1.51292		2.67218	2.20565
0.688798	0.937601		1.65361	2.27964
0.35886	0.320659		1.31233	1.13647
2.85872	2.72672		1.22927	1.18216
1.6246	1.64189		1.41717	1.49775
1.02728	1.16473		2.36593	2.77614
1.89567	1.56888		0.152312	0.17551
1.47679	1.67455		2.74155	3
1.19214	1.01049		2.20196	1.83093
2.92039	3		0.660525	0.680994
1.649	1.59827		1.94643	1.93557
0.415073	0.470107		2.3153	2.5746
0.541412	0.510229		1.29417	1.29597
0.0510564	0.049699		1.0776	1.0791
2.45106	2.40653		0.635294	0.651278
1.51818	1.51152		2.63523	2.62658
0.83661	0.828502		1.3809	1.48135
1.87427	1.82599		1.61937	1.52892
0.879384	1.00766		1.1601	1.47532
2.41903	2.48477		0.449541	0.472646
0.0634979	0.122055		0.609236	0.590872
1.03395	1.03207		0.355127	0.362959
0.520974	0.426033		1.32793	0.946348
1.18127	1.15653		1.58443	1.54692
2.9484	3		1.48609	1.47882
1.07444	0.983172		1.05889	0.972173
2.46028	3		0.719944	0.854157
1.83419	1.76018		1.44808	1.40764
2.46582	2.51193		2.86064	2.74843
0.535639	0.580906		1.44885	1.56849
2.14862	1.7663		2.36645	2.00704
0.888599	0.868859		0.398659	0.414972
0.454002	0.446181		1.61647	1.64086
2.46315	3		0.414279	0.402235
2.23962	2.22116		2.40821	2.49808
1.0812	0.981475		1.11143	1.00269
0.197716	0.120783		1.22076	1.06391
1.42375	2.62802		1.37933	2.57405
0.742433	0.986833		2.57767	3
1.92313	2.20032		0.470558	0.579905
0.164529	0.109664		0.397927	0.381898
2.65478	3		0.908867	1.02866
1.79525	3		1.53493	2.56683
1.82463	2.19352		1.16804	1.36845
1.20317	1.28061		0.598257	0.635859
0.437912	0.580708		2.434	2.86463
0.0952429	0.079199		2.58185	2.28102
1.88902	2.32285		2.48714	3
0.446797	0.42674		1.3449	1.15259
0.983897	2.16785		0.0172073	0.00116677
1.48674	2.99996		0.0259355	0.0642708
1.94542	3		1.8624	2.86904
2.82549	3		1.45009	1.5323
1.17782	1.20121		0.973253	0.979231
0.24418	0.260815		1.30891	1.07051
2.22316	2.14533		0.686701	0.637157
2.63297	2.58561		1.63279	1.61882
0.52217	0.735141		1.1954	1.89334
0.920634	0.976047		2.7139	2.88603
2.58082	3		1.89608	2.19602
1.68603	1.739		0.542506	0.538375
2.66755	3		2.08171	2.4228
1.94892	2.06034		2.95661	3
0.446808	0.385875		2.48371	2.14653
1.23305	1.13734		2.60687	2.38444
1.13081	1.39284		2.33184	3
1.85608	1.28466		0.0903488	0.102589
1.7287	1.66388		0.952873	0.956008
1.28614	1.22192		1.04372	0.964332
0.551445	2.89434e-08		0.186051	0.269015
0.462002	0.486205		1.32124	1.47587
0.807141	0.871961		0.504729	0.507623
1.77129	1.70004		0.167	0.172266
1.93189	2.23342		0.930521	1.0551
2.84504	3		2.30365	2.43503
0.824423	0.915552		1.63999	1.92087
0.388269	0.533992		1.65421	2.53814
0.709068	0.694181		1.18685	1.2212
1.36209	1.15976		1.53288	1.32842
2.79683	3		1.78501	1.88168
2.40707	2.72473		2.58704	3
0.583913	0.522834		2.96822	2.78296
1.45679	1.45184		2.35899	2.39784
0.625948	0.718807		2.61168	3
2.10737	1.92168		1.48013	1.36081
2.33399	3		0.398977	0.5148
0.014105	6.55971e-09		2.98099	2.50463
1.62878	1.3984		2.67634	2.19363
0.172325	0.168301		1.65667	1.80738
2.14694	3		1.85023	2.58022
2.43149	3		2.23971	2.7473
0.081953	0.0205502		2.56216	2.46477
1.57377	2.18565		1.93001	2.54503
1.67572	1.97319		2.57136	3
0.261329	0.273008		0.318723	0.362736
0.241091	0.139408		2.80606	2.3896
1.07972	1.21199		2.28392	2.54492
0.107702	0.0939931		1.81251	1.69103
0.596958	0.61308		1.13943	1.19255
2.41681	2.77353		1.8413	2.14129
1.63951	1.65598		0.231205	0.243609
2.68284	2.84626		2.80733	3
0.905206	0.916348		0.506612	0.479241
0.548558	0.573484		0.510619	0.500202
1.73764	2.0544		2.45764	3
2.58369	3		0.147881	0.13182
2.15827	2.1583		0.195088	0.177335
0.0469827	0.0616932		1.07053	0.921762
1.35679	1.41354		1.7718	1.77578
0.474029	0.467299		2.38516	2.07623
1.05036	1.13809		1.44243	1.53387
1.46584	1.81674		2.56399	2.96889
0.480613	0.231685		0.0585933	0.00571815
2.50108	2.48994		1.42914	1.45513
0.46338	1.8649		0.132832	0.0104455
2.56788	2.95775		2.34592	2.6635
1.80308	1.76819		0.427969	0.41979
0.783489	0.80482		1.88874	2.01845
1.45451	1.42028		1.22406	1.18657
0.112098	1.05493e-08		2.18801	2.59154
0.904579	0.761229		0.144477	0.16953
0.93928	0.866836		2.88993	2.80414
1.08574	1.17884		1.90408	2.051
2.82972	2.90447		2.95007	3
0.53083	0.495027		0.548758	0.565095
2.36787	2.36116		0.514434	0.516664
2.53007	3		1.34567	1.58039
1.36827	1.4696		2.82478	3
0.00845592	0.0560947		0.504142	0.526467
2.31338	1.89502		0.166972	0.213049
0.194937	0.237372		1.67359	1.46191
1.2086	1.1132		1.66991	1.63912
0.681032	0.814536		2.85104	2.88387
0.295356	0.195061		0.115587	0.0208542
1.13715	1.10178		0.224531	0.225952
1.90851	1.82583		0.818568	0.805656
1.90436	1.60638		0.158545	0.185433
0.242663	0.300021		1.20537	1.44357
1.45095	1.43323		2.90659	2.86397
2.15445	2.31343		0.807137	0.843156
2.65263	3		0.453107	0.5148
2.93207	2.19313		0.222302	0.300121
1.64777	2.05968		2.38228	2.86262
2.88634	2.20134		2.06392	1.5432
2.08931	2.02514		2.5538	2.47767
0.969463	1.1406		2.7673	3
0.954657	0.604038		2.45713	1.35987
1.78341	2.17831		2.36173	3
1.41488	1.30281		0.905607	0.836546
0.681664	0.605263		2.41498	2.13193
1.36217	1.06853		2.08882	1.66827
1.94991	3		0.0309013	0.0653535
0.823256	0.804934		2.34609	2.18103
0.483741	0.402423		2.85532	2.56391
0.145315	0.0868071		2.94839	3
2.84637	2.1948		0.133594	0.175836
2.60799	1.98129		2.84165	2.16241
1.8122	1.91319		0.846236	0.911194
2.45191	2.13838		2.1605	1.95216
1.84485	2.0971		2.77375	3
0.970142	0.86434		1.91739	1.65094
2.12273	1.95055		2.06623	1.86917
0.857666	0.705415		0.908934	0.816825
1.40965	1.08484		2.6377	1.99489
0.948894	0.795393		2.65985	2.46579
1.20198	1.3223		0.591355	0.649796
0.347184	0.37447		0.853227	0.78311
2.42617	3		2.29917	2.75488
0.53334	0.495822		1.8457	1.87651
0.323839	0.278044		1.4157	1.18081
2.1939	3		1.67031	2.20684
1.3533	2.18943		1.79106	2.9862
0.931371	0.956289		0.481987	0.500565
2.44417	1.58076		2.71738	1.77989
0.115092	0.146473		2.72515	3
0.903433	0.753469		1.68342	1.34245
1.80251	3		0.0969096	0.0698515
2.75288	2.91732		2.71211	3
1.15933	1.2112		1.20129	1.17836
0.914617	0.634109		2.53354	1.71672
0.253508	0.257392		2.4927	2.28677
2.43176	2.99775		0.259805	0.396677
2.46372	3		2.47479	2.94566
0.190322	0.218522		1.52022	1.27194
1.35588	1.4615		2.62599	3
1.10726	1.012		1.252	1.17112
1.37472	1.46939		1.56379	1.67915
1.41591	1.71746		2.38003	2.83881
1.41881	1.35872		0.200652	0.200044
1.81443	1.69388		2.21672	2.03895
2.52857	1.75356		2.64156	1.82038
2.1574	3		1.64583	2.19828
0.532269	0.695789		2.29381	2.76964
1.9124	3		0.0558666	0.0650675
2.80336	3		0.654494	0.699368
0.367533	0.337256		1.75636	1.57016
1.18168	1.41506		1.14819	1.46827
0.770953	0.779352		1.72326	1.61496
2.73593	2.81096		2.4093	2.46751
1.46684	1.19559		2.86463	2.45019
2.07871	2.25327		0.633163	0.683357
2.22307	3		1.47266	2.00908
1.21112	1.0046		1.64754	1.3656
0.557197	0.533875		0.455451	0.508336
1.07528	1.24492		1.92	2.15515
0.263694	0.349516		2.78589	3
2.39051	2.40205		0.903454	0.906413
2.35301	1.60982		2.60502	1.77464
2.06165	1.76368		1.98475	1.63982
2.65509	3		0.693412	0.796024
1.79612	2.56206		1.27552	1.84077
0.325982	0.263218		0.54187	0.552479
0.141146	0.15941		1.28837	1.06159
2.40388	2.86642		2.09948	2.50483
2.89948	3		0.113262	0.114603
2.02781	2.32365		0.879103	0.985992
1.18558	1.05701		0.271688	0.345894
0.38034	2.84689		0.0194887	0.020037
0.258959	0.252496		2.25875	2.30933
0.232542	0.2812		1.2212	1.60268
1.19692	1.02843		2.81994	2.5351
2.73661	3		1.2798	1.37008
0.581509	0.65844		2.32485	2.35968
1.22691	1.60302		0.216486	0.180721
2.45846	2.53339		2.6487	2.71788
1.60844	2.02537		0.215923	0.173885
0.0262786	0.04286		2.74385	3
1.6017	1.41274		0.884027	0.798031
2.51608	2.51455		1.2248	1.2458
1.67869	2.06386		1.397	1.76677
1.49879	1.32807		0.857358	0.746575
1.70268	1.77012		0.656744	0.687964
0.508229	0.543625		2.73053	3
2.46475	2.51132		2.95135	3
1.07008	1.04033		0.446524	0.418602
0.766878	0.910828		1.89104	2.2893
0.402252	0.407731		0.335468	0.350351
1.06611	1.0656		2.94524	3
2.8293	3		0.992771	1.03658
1.99743	2.04038		0.522627	0.548674
1.99128	2.20006		1.65864	1.86335
2.43815	2.87277		2.53487	2.82586
0.0513413	0.0980685		1.96236	1.99169
2.2831	2.58284		2.65125	3
0.266386	0.253012		1.20706	1.24036
0.731995	0.733808		0.611469	0.577325
0.366594	0.371718		0.272031	0.280334
1.7849	1.45457		2.70367	2.25608
2.36661	2.74074		0.804833	0.897437
0.109707	4.3022e-07		0.0950753	0.15941
2.66843	2.86419		2.74562	3
2.77994	3		0.575492	0.591901
1.2769	1.26136		2.70443	2.50472
0.85418	1.02371		2.24857	2.90265
1.94932	2.4556		2.01228	2.53213
1.8149	1.73795		2.63084	2.62458
0.529036	0.465848		2.14219	2.11331
1.53948	1.95232		2.08251	2.69539
2.28633	2.54216		2.72785	3
2.58478	3		1.08599	1.22131
0.803006	0.878484		0.348392	0.348234
1.85854	2.05476		2.84893	3
2.80837	3		0.822756	0.896776
2.47049	1.1335		0.0182558	0.0789301
2.36243	1.95324		2.30136	1.88846
1.49883	1.64934		0.953061	1.06924
2.52384	2.45119		1.2422	1.18442
2.5889	2.8116		2.66262	3
0.23032	0.245425		0.465138	0.443395
1.35348	1.32083		1.09811	1.02235
2.27192	3		1.39501	1.9066
0.545514	0.561525		0.451189	0.461759
0.488341	0.43965		0.339014	0.345954
0.424321	0.399271		0.729256	0.691953
1.92952	3		0.223747	0.491588
0.66514	0.604789		1.46936	1.32079
2.95762	3		1.25958	1.26725
2.75975	3		1.11992	1.22131
2.04761	1.66148		1.08037	0.820471
0.850938	0.715917		2.55943	2.2057
1.33042	1.64729		1.34055	1.62949
1.5372	1.58458		2.84882	2.87945
1.06805	0.364491		0.041434	0.176299
0.173717	0.154512		2.30296	1.62978
2.43533	3		0.185029	0.14912
0.285823	0.255639		1.86959	1.71956
2.78687	1.91139		2.55501	1.78356
2.73647	2.77203		2.78663	3
1.85434	1.96597		0.696072	0.709022
0.197473	0.196301		0.800216	0.781744
1.74538	2.12087		2.41446	3
1.26002	1.29279		0.457301	0.432096
1.25308	1.10044		0.883371	0.78229
2.70026	3		2.08803	2.33072
2.13245	3.08482e-08		0.0304371	0.225103
2.28992	2.06796		1.11153	0.991456
0.587746	0.670129		2.81201	3
0.577268	0.56788		1.26829	1.09491
0.608909	0.523442		2.21642	2.06418
2.04164	2.25327		0.609345	0.683357
1.57714	1.94341		0.760575	0.917289
0.915895	0.980136		2.70242	2.79716
0.484429	0.446074		1.3137	1.15938
0.423295	0.390359		1.92444	1.90234
2.37128	2.70548		2.66385	3
1.71479	1.64611		0.920907	0.890965
0.513418	0.411997		2.18563	1.59475
0.491786	0.489438		0.71208	0.718765
0.191423	0.217583		0.952569	0.877177
0.654366	0.613679		1.64273	1.51238
1.35151	1.36115		2.75899	3
0.129566	0.123311		2.76209	3
2.73363	3		1.19332	1.3215
1.6557	2.06857		0.216226	0.170812
1.43551	1.1349		2.49317	2.02168
1.47056	1.45177		2.93301	3
2.78389	2.60807		1.40427	1.30134
1.8132	0.263327		0.0826877	0.0167877
1.27845	1.34751		1.17285	1.32753
0.013141	0.0974566		2.5885	3
0.519633	0.510259		0.491872	0.506402
0.711454	0.753386		1.39846	1.45165
2.3705	3		0.0281198	0.0670303
2.82857	2.99775		0.40301	0.396714
1.17175	1.13948		0.772472	0.72632
1.74949	2.18117		2.25266	2.93269
1.09369	6.91412e-09		0.0128105	0.213842
0.851057	0.887977		1.3385	1.33039
0.355912	0.428193		0.622441	0.638794
0.380089	0.478006		2.16048	2.32102
2.93076	3		2.32397	2.34554
1.57971	1.73748		0.609072	0.661835
1.88171	1.81757		1.25955	1.22857
1.49596	1.63308		1.03237	1.12346
1.26501	1.21244		1.40506	1.34261
1.55292	1.61097		0.821548	0.874226
0.16525	0.190589		1.25831	1.52987
1.49727	1.72122		2.84795	3
1.56698	1.53324		2.87385	3
1.12607	1.0809		0.444025	0.408504
2.25232	2.27575		1.13999	1.10655
0.421652	0.360299		2.32246	2.08202
1.85034	3		0.180502	0.114839
2.6349	2.99846		0.39628	0.396682
2.62383	3		0.47743	0.546192
1.0219	0.931133		1.39706	1.29306
1.42062	1.3319		0.262891	0.298986
0.0853076	0.123092		1.54743	1.91476
0.670138	0.629824		1.53956	1.46951
2.23676	2.62045		2.46937	3
2.5297	2.75724		2.73568	3
1.77194	1.5698		1.61958	1.41722
1.27334	1.01514		1.69272	1.35242
0.595632	0.708498		2.06302	2.44007
1.85048	1.71084		2.10181	1.96487
1.48513	1.78576		2.08467	2.46982
0.00990861	3.93304e-09		0.500758	0.495137
1.6633	1.75329		0.674822	0.762121
1.92545	1.92884		0.892203	0.949477
2.67753	3		0.490277	0.546192
0.8537	0.928048		0.616574	0.709014
1.75878	1.84084		2.32978	2.37468
1.26236	1.17342		0.925022	0.909148
2.38927	2.25327		0.727939	0.683357
1.98198	1.91714		1.14373	1.11577
1.89985	1.79788		2.38607	2.24257
0.0131603	0.0261774		2.1703	2.39991
0.37373	0.22454		2.18699	1.74293
0.683666	0.644736		2.96332	3
1.83794	1.89421		2.21811	2.25776
0.855585	0.892109		2.76381	3
2.02818	1.96642		1.12042	1.10683
0.806752	0.664025		2.89428	2.42787
0.121778	0.16338		1.67308	1.80117
1.87102	1.99501		1.65124	1.71172
2.19036	2.05069		0.538301	0.48038
1.52965	2.05204		0.769561	1.01684
0.522532	0.350033		0.194288	0.266759
0.613605	0.613219		0.758995	0.7952
1.23788	1.13874		2.38771	2.16568
0.496467	0.477135		2.05417	1.79033
2.41898	2.3484		0.652384	0.635262
1.37097	1.25703		2.66402	2.46452
1.49865	1.27231		0.154711	0.170153
2.31846	2.49256		1.11766	1.19504
2.43684	3		1.41091	1.71533
1.63447	1.68972		2.93653	3
0.450233	0.449277		0.851635	0.777911
0.890511	0.920616		1.82975	1.92852
1.08008	1.71645		1.73074	3
2.80692	3		2.42908	2.61652
2.91769	3		0.510359	0.546192
0.949388	0.936523		0.403238	0.398407
1.12142	1.32956		1.39071	1.67815
1.87875	2.51444		0.967911	1.31325
1.9149	1.6562		2.02076	1.7534
2.83014	3		2.09721	2.22448
0.244106	0.264388		2.83991	3
1.97509	1.83642		2.03525	1.91494
1.97672	3		1.35355	2.02976
0.531618	0.643997		1.41544	1.64661
0.101049	0.119196		2.5539	2.98178
2.35905	1.82783		1.99417	1.50481
0.765602	0.831319		0.357166	0.322921
1.62723	0.983721		2.72394	1.67442
2.19805	2.06873		1.10458	1.07125
0.787887	0.924709		2.05732	2.19836
2.76263	2.98767		2.79967	3
0.846659	0.990676		2.82013	3
2.24345	2.99794		0.295447	0.396723
0.0593068	5.59692e-09		2.02286	2.64005
0.938799	1.46735		1.73192	2.78374
2.57295	3		1.93531	2.18854
2.11569	2.11171		2.86876	2.80356
0.410024	0.382899		0.673691	0.586308
0.57317	0.679782		2.12141	2.25148
2.79127	2.99775		0.199611	0.396717
2.07296	1.91568		1.08486	0.999835
0.66594	0.575874		2.19719	1.96973
2.5805	3		1.68151	1.97982
2.42569	2.65208		0.889675	0.982912
2.87371	3		2.3252	2.37147
2.40981	3		2.01606	2.53908
1.12057	1.02371		2.52035	2.18032
2.63426	3		0.64234	0.765544
0.533691	0.529972		0.594383	0.538241
2.6673	2.80254		2.85045	3
2.74417	2.79208		1.79405	1.84964
0.146337	0.0984016		0.362703	0.425768
2.19992	2.28919		1.89774	1.94082
2.90992	3		2.45363	2.54379
2.84654	3		1.34134	1.42721
0.706843	0.740608		2.90966	3
1.50866	1.35497		1.31782	1.20886
0.610422	0.518863		1.26308	1.07793
0.579381	0.547551		1.44229	1.54216
2.11021	2.26084		2.74576	3
2.75604	2.28347		2.20823	1.85061
0.184804	0.209317		2.48159	2.33726
1.37208	1.53157		1.65954	1.83952
2.05672	2.47673		1.6317	1.9201
2.1334	1.77947		2.72475	2.2685
0.544748	0.493568		2.24407	2.02709
0.871008	0.890193		2.88432	3
0.270841	0.246408		1.21176	0.969297
1.30625	1.7267		1.78527	2.51281
2.09134	2.03554		2.99514	3
1.27971	1.38121		1.53474	1.60387
0.888911	0.805356		1.25459	1.22709
0.440783	0.408577		1.60299	1.42018
2.70744	3		0.558273	0.591901
2.6165	2.65637		2.86962	3
1.52526	1.1677		2.60777	1.88938
1.37089	1.56628		1.84523	2.04471
1.25185	1.51389		2.22264	2.79309
2.42868	2.69529		1.9308	2.24398
1.66825	1.62461		1.36701	1.35094
1.32575	1.33952		0.967785	1.00866
0.720461	0.820617		2.52565	2.45465
2.53211	2.4311		2.24424	2.17525
1.16498	1.34103		0.787673	0.993261
0.833389	0.870746		0.795714	0.880425
1.24223	1.17814		0.768886	0.76851
1.49008	1.18638		2.41854	1.83991
2.3984	2.8806		2.58767	3
0.733509	0.69222		1.74235	1.62498
0.332508	0.376816		0.308877	0.354385
2.19869	2.08665		1.70584	1.63138
1.22696	1.11937		0.261762	0.280412
0.242243	0.2258		2.13091	1.58265
0.608356	0.396627		0.122234	0.150364
1.98378	2.33605		0.660932	0.784483
2.71406	2.40655		1.72397	1.46077
2.22176	1.9658		0.62617	0.577354
1.65181	2.182		2.31058	3
0.637648	0.635331		1.62106	1.62897
1.52053	1.59242		2.62777	2.86336
2.17921	3		1.80603	2.4551
1.77979	1.65054		2.97968	2.82066
0.19109	0.143827		2.14108	2.24448
1.02762	0.988985		0.707561	0.681878
0.564735	0.823546		1.87782	2.78672
0.26843	0.253843		1.82285	2.1367
1.05286	1.07567		2.96449	3
0.572553	0.638082		2.65423	2.73612
1.38187	1.52077		2.52064	2.59829
1.69691	1.63008		0.452634	0.44921
2.85194	2.11293		2.63965	1.94703
2.1273	2.19911		1.57939	1.66181
2.1658	2.25391		2.76013	3
1.21492	0.966981		2.35206	1.77311
0.352406	0.318536		1.76217	1.66484
0.0467367	0.0102395		0.727964	0.755022
0.662436	0.651049		1.04328	1.06584
0.401099	0.384776		0.673313	0.681532
0.199623	0.310231		1.93321	2.09156
0.541639	0.527937		1.11159	1.05084
1.1649	1.33082		0.829475	0.958027
0.208148	0.208786		0.811609	0.840032
2.43109	2.43354		1.52559	1.5504
1.29256	1.32639		2.96712	3
2.91301	3		2.23368	2.29332
1.15289	1.53983		1.02071	1.40161
1.58779	1.3336		2.09726	1.81452
2.6046	2.59685		0.104251	0.104637
0.662536	0.649246		0.728402	0.740784
1.84551	2.03604		2.75632	3
1.96724	3		0.0968671	0.0746699
0.578152	0.698642		2.0818	2.41592
2.56015	2.99776		0.208125	0.396712
0.518455	0.481196		1.08271	1.02792
2.70802	3		1.62625	1.82675
2.43024	2.58705		1.37221	1.4841
1.05564	0.492063		0.111922	0.184108
2.94748	3		1.04357	1.04846
1.80134	1.87778		0.459175	0.522905
0.409195	0.377453		2.32067	2.22158
2.73771	2.32111		2.11047	1.76681
0.87517	3		0.0376905	0.0681151
1.12587	1.18789		2.72623	3
1.91735	1.9207		1.75459	1.84743
1.01908	0.94764		2.65312	2.36384
0.0218665	0.0566326		1.15072	0.991313
1.65934	1.81776		2.76441	3
1.9426	1.94864		0.983037	0.953878
0.822737	0.824547		0.569802	0.570346
2.36946	2.42587		2.74043	2.82717
0.290671	0.325825		1.25796	1.31952
1.81948	2.99776		0.179658	0.39671
2.65924	2.7328		2.54067	2.58517
0.411137	0.425615		2.17826	2.19001
2.96595	2.27159		1.69396	1.2993
0.94628	1.14267		1.43237	1.70078
0.22438	0.194177		1.6887	1.85594
0.897586	1.25526		2.29514	3
2.78408	3		0.724892	0.796024
2.63143	2.97118		2.64443	3
0.492986	0.429034		1.94353	1.52299
2.45876	2.89414		0.935029	1.09721
0.134884	0.132468		0.79614	0.779788
1.9322	1.70161		1.15845	1.06108
0.99991	2.31229		0.0904616	0.0819184
2.3547	2.84588		2.64837	3
2.78234	3		1.75308	1.87017
0.790921	1.07591		2.34896	3
0.365322	0.38104		2.22924	1.87298
0.0774371	0.0930708		1.60264	1.70253
2.33471	2.1074		1.14331	1.01183
0.792165	0.728129		1.08986	1.01168
2.84782	3		2.66306	2.77162
2.23841	2.22256		1.25635	1.23833
1.71264	2.03247		1.6582	1.9433
0.285597	0.289206		2.6944	2.86256
0.323374	0.30057		0.325996	0.333857
2.82688	3		2.81944	2.94822
1.74204	1.68022		1.36703	1.33911
0.406313	0.57767		2.30298	2.76694
0.81254	1.15713		1.87552	2.8205
2.21597	3		1.88181	2.62171
0.468285	0.456427		2.98035	2.60414
1.16881	1.27542		2.56886	2.94474
1.53502	2.89844e-07		0.077186	0.127408
0.0938681	0.0920845		1.0108	0.906767
1.94709	2.17614		1.06955	1.17887
2.13251	3		1.98352	2.85653
2.66653	2.03375		0.0954194	0.118042
1.77828	2.59749		2.09886	3
0.377917	0.421712		0.339742	0.314229
2.98871	2.61353		2.50477	2.19545
1.38465	1.57261		2.78795	3
0.9851	0.972505		2.67633	2.70094
2.906	3		1.64317	1.69664
0.0569261	0.137032		2.97981	3
0.884299	0.95207		1.75672	1.87503
2.86197	3		2.43213	2.59666
1.13764	1.11383		0.58629	0.611412
1.6077	1.53315		0.472524	0.484944
0.659486	0.684102		1.1287	1.10313
1.08302	1.08949		0.313377	0.335962
1.47054	3		1.3682	2.76703
2.28509	2.20008		1.1483	1.10722
2.75248	3		1.18531	1.26725
1.31106	1.69375		2.13768	2.73653
0.0487135	0.0654991		2.0354	1.97497
1.67233	1.71264		1.14833	1.19244
0.875491	0.919447		1.65898	1.60048
2.65997	2.52867		1.01173	0.944098
2.27415	2.09385		1.68206	1.52941
2.09928	1.8824		0.865893	0.782044
1.65634	1.79014		1.32041	1.42274
2.01166	2.23385		1.74312	1.93843
2.80282	2.46697		2.82931	2.5638
0.785523	0.711898		2.2424	2.10836
2.94864	3		2.99731	2.84715
0.376707	2.75155		0.101994	0.0128944
1.90619	2.14613		1.15243	1.29236
0.143708	0.123521		2.06085	1.88696
0.980173	0.850855		1.18076	1.00086
0.411466	3.92301e-09		0.00479564	0.222754
0.858919	0.951468		0.548086	0.605012
0.944076	1.0277		2.53328	2.8147
1.06086	1.0068		1.89931	1.7597
2.49599	3		0.146961	0.123614
1.99091	2.37348		2.48417	3
2.14237	2.1157		1.84779	1.78215
2.25672	2.29505		2.91752	3
1.4221	1.36713		1.25559	1.20927
2.39582	2.5556		0.866549	0.904065
0.109755	0.10232		2.52388	2.8301
2.77951	3		0.635723	0.591901
1.86366	1.83682		0.913346	0.889127
2.35399	2.68205		0.913087	1.02862
0.0974993	0.135887		2.95078	2.78106
0.527676	0.558368		1.62502	1.94311
2.31624	2.99477		2.25782	3
1.97829	2.12952		2.71028	3
0.55	0.548908		0.537608	0.55035
0.397381	0.388914		1.89868	1.75767
2.50784	2.79057		2.64529	3
0.238657	0.261514		0.668734	0.689298
2.6983	2.99776		0.317686	0.396713
2.65429	2.2864		0.15297	0.193962
2.34704	2.02168		0.781664	0.68051
1.79446	1.66242		0.575483	0.512431
0.675812	0.708014		2.09601	2.14021
1.67801	1.60666		1.23708	1.18008
1.76307	1.57397		2.3439	2.1604
2.69658	2.99776		0.215275	0.39671
1.44624	1.48866		2.97131	3
0.603854	0.611106		0.981682	1.05176
0.881003	0.780278		2.64929	2.55025
0.139707	0.0626041		2.50399	2.19725
2.49515	2.69565		2.80263	3
2.26465	2.90456		1.75537	2.32117
1.09978	1.01966		1.20647	1.04728
1.47647	1.41181		0.728353	0.736247
0.216859	0.347497		2.29326	2.72311
1.69906	0.0418226		0.0541727	0.202849
2.91955	3		1.83392	1.87017
1.82464	2.72765		1.99772	3
2.64297	2.40655		1.68734	1.46077
0.290419	0.411534		1.66862	2.34565
2.63643	2.94545		1.74664	1.96873
2.07466	2.38258		1.60031	1.81289
2.33602	3		0.993746	1.22131
0.951827	0.904898		0.283957	0.337493
0.623438	0.742377		1.32978	1.42582
1.31116	1.42634		0.397977	0.412031
0.629885	1.45327		0.153725	0.110718
0.383771	0.400283		2.2595	2.27103
1.7168	1.45912		2.45953	2.14205
0.329951	0.403881		2.9079	3
2.33846	1.60555		0.090282	0.100885
2.59479	2.99775		0.237438	0.396701
0.648627	0.612448		1.65403	1.62947
2.32103	3		0.600701	0.796024
1.66063	2.23808		2.17581	2.83541
2.66429	3		0.45695	0.546192
0.29856	0.297981		0.631533	0.64151
1.65185	2.13095		1.92215	2.45704
1.89919	2.14388		2.57743	2.88473
2.4679	2.53431		1.11207	1.13385
1.58151	1.28545		2.92464	2.2997
2.00771	2.23201		2.63545	3
2.72147	3		2.52248	2.76539
1.03071	0.989487		1.36769	1.46757
1.15165	1.62336		0.110154	0.073723
2.5913	2.99775		0.345621	0.396712
0.128465	0.0919077		1.99658	1.92803
2.0952	2.30501		1.05355	1.16952
0.163874	0.138657		0.952479	0.90247
1.41807	1.37928		1.86559	1.82613
1.03099	0.859789		2.99778	2.39706
2.44417	2.74226		2.71738	3
1.6154	1.64601		1.21473	1.23117
1.6423	1.70176		2.40528	2.62326
1.69296	1.78007		2.33613	2.43641
1.78463	1.75892		0.53174	0.558729
1.24416	1.23269		0.871484	0.843312
0.786342	0.791802		2.25267	2.19659
2.73506	3		2.67903	2.8776
0.422023	0.363402		1.68855	1.5189
1.51413	1.51805		0.674387	0.680689
0.0403602	0.022149		2.74342	3
2.43695	2.2819		2.06116	2.02137
1.71038	1.54214		2.48024	2.22786
2.02631	2.56916		0.766924	0.930079
2.30788	2.81143		2.5405	3
0.635452	0.973239		2.09901	2.9695
0.686608	0.915437		1.86999	2.73891
1.71513	1.793		0.506829	0.51039
1.82065	1.6601		1.80622	1.68004
1.37794	1.33391		1.75398	1.74678
1.82655	1.96601		2.47093	2.53453
0.443011	0.407768		2.38798	2.31006
0.145519	0.172027		0.905165	1.0051
2.20652	1.77786		2.49146	1.97772
1.61962	1.67313		0.390385	0.435705
1.55468	1.56107		0.642484	0.689369
1.27017	0.910154		0.109545	0.135
0.102982	0.142295		2.40368	2.34398
1.44057	1.60802		2.25396	2.45718
0.131616	0.130182		1.03556	1.0394
2.09776	2.15128		2.92366	3
0.745075	0.801193		0.396063	0.379732
2.56961	2.75489		0.746479	0.806224
1.07013	1.12786		0.424646	0.435023
2.84119	3		1.5839	1.64801
1.38535	1.34302		0.180728	0.180583
2.85008	3		1.25491	1.33236
2.12593	2.33899		1.47347	1.65584
2.22799	2.54132		1.58515	1.75192
1.73727	1.58142		2.66124	2.47252
1.41279	1.51044		1.25488	1.39835
1.50943	1.57597		0.495225	0.470612
2.23855	1.89016		1.19049	1.04377
0.401993	0.437416		2.30444	2.11084
0.794843	0.797017		1.87461	1.98294
1.40603	1.56447		0.98037	1.09985
0.968025	0.835735		1.86148	1.71672
2.94975	3		2.42595	2.5261
2.05411	1.79088		2.26851	1.96401
0.501943	0.374231		2.82632	1.88338
0.631051	0.643191		0.339605	0.331781
2.80108	2.75489		0.824056	0.806224
1.53672	1.59773		2.87813	3
1.47119	1.64956		0.253927	0.251442
0.657938	0.683899		2.87627	3
2.7038	2.78805		0.556774	0.590221
0.850069	0.714471		2.45476	2.11458
0.920814	0.956613		0.927547	0.903847
2.39915	2.56837		2.7771	3
2.89107	3		2.10034	2.18379
0.0950641	0.14142		0.435396	0.418032
0.766394	3		0.0668979	0.0606556
2.40618	2.05271		2.71716	2.32617
1.69758	1.71062		2.9034	3
1.60643	2.15657		1.89376	2.54077
1.71376	1.66226		1.64101	1.65961
2.17184	2.1527		0.199395	0.201259
0.743991	0.742206		0.567459	0.505208
1.2245	1.06994		2.60681	2.309
2.57502	2.75489		0.77051	0.806224
0.99345	0.810851		2.51464	2.04355
0.451671	0.448638		0.276294	0.306223
1.82223	1.68148		0.669049	0.598054
1.51192	1.51974		2.09945	2.06028
1.86126	2.35531		1.86515	2.33735
0.445451	0.448287		1.88511	1.72505
0.750047	0.820955		1.0261	1.00307
1.2044	1.07618		1.25009	1.10892
1.06388	1.11824		0.163076	0.147671
0.443563	0.424872		0.272236	0.282393
0.624253	0.511062		2.67366	2.44261
0.508795	0.547362		1.45446	1.62636
2.11736	2.34063		2.73178	3
0.00671163	0.0200999		1.4432	1.28564
0.0356266	0.02792		0.464067	0.455348
1.93398	2.35826		2.44311	3
0.954886	0.916107		0.855385	0.810297
1.69012	1.79243		0.950192	0.999093
1.83476	1.79565		0.50046	0.500393
0.0721619	0.057307		1.84546	1.46351
2.6083	2.65483		2.96522	3
2.36117	2.32068		1.60843	1.53486
2.32688	2.52475		1.99641	2.1484
1.66883	1.33637		2.91043	2.30182
2.78059	3		0.120441	0.113736
2.51212	2.21872		1.58933	1.41508
2.15996	3		2.15895	2.97495
0.939616	1.0478		0.63063	0.722819
2.42238	2.26393		1.96064	1.83171
1.34677	0.251884		0.0617401	0.17949
1.97002	2.02464		2.97217	3
1.11189	1.29795		2.49588	2.91623
1.59221	1.56304		0.702039	0.711407
2.68812	2.68668		2.76947	2.82013
1.15142	0.986181		2.17378	2.09508
1.28639	1.54714		1.21208	1.47083
0.228738	0.2841		1.32601	1.92767
0.756053	0.763271		2.44432	2.47286
1.85698	1.8082		1.39996	1.36856
2.19733	2.11822		0.471761	0.478114
0.102643	0.0347376		1.32026	1.19241
1.62423	1.49128		0.968922	0.893763
2.27892	2.2691		0.575576	0.566316
1.2769	1.58657		1.45568	1.90869
2.92383	2.82567		2.92979	2.8276
1.39592	1.28747		2.23001	2.05275
1.50155	2.15853		1.58072	2.26938
0.584282	0.672916		1.5217	1.64386
1.09964	1.15201		1.02914	1.11532
1.0257	0.908974		2.98533	2.68808
1.99481	1.90713		0.353463	0.277284
1.81437	1.98249		0.686354	0.774106
1.15614	1.33452		2.42373	2.91572
1.30274	1.50918		1.44648	1.7097
2.6263	2.65438		2.9797	3
2.11805	1.83313		2.79154	2.385
2.2836	2.29757		2.40239	2.41395
0.100726	0.101409		1.27832	1.46409
1.81993	1.98976		2.6479	3
1.28271	1.2076		0.98023	0.928321
1.86246	1.78806		2.11957	2.08121
2.62901	2.39185		0.126853	0.136115
2.85703	2.69861		2.69857	2.56756
2.87427	2.99996		0.553955	0.540045
1.45477	1.92459		2.32363	3
0.161189	0.143858		0.63679	0.602881
1.02467	1.09949		0.832532	0.900365
1.20375	1.44552		1.58267	1.83016
2.20366	2.43715		2.06411	2.31401
2.97961	2.85029		2.24571	2.15026
2.95615	3		0.214484	0.276678
0.263136	0.20449		0.22535	0.245798
2.79561	2.99996		0.453624	0.540045
0.0712031	0.134844		2.43305	2.70548
0.692201	1.74164		1.35732	3
0.111019	0.0653958		2.27646	2.28982
0.0202397	0.109771		0.216065	0.295759
1.99537	2.48741		1.757	2.33296
1.5572	1.39236		2.97967	2.75882
0.823075	0.784657		2.18006	2.00325
0.28954	0.31474		1.32684	0.974017
1.7918	1.79182		0.976197	1.02392
1.62873	1.12464		2.70318	1.9127
0.102106	0.102626		0.38899	0.409363
0.0403436	0.072263		2.91192	3
1.89531	1.52669		2.81036	2.22438
2.41909	2.5112		2.86218	3
2.89016	3		1.99552	2.10708
2.12645	1.92517		0.231777	0.240242
0.95812	1.05984		2.76295	3
2.40204	2.29594		0.0934322	0.100241
1.83263	1.55879		2.74768	2.30664
0.714628	0.817582		2.52621	2.90032
1.14391	1.58714		2.3235	3
0.111177	6.24493e-09		0.218737	0.255401
1.12213	1.11321		0.454554	0.460205
0.936514	1.21166		0.0532236	0.0132562
0.292735	0.26763		1.08317	1.07898
2.61597	3		1.61936	1.87825
0.417205	0.459972		2.98777	3
0.299505	0.308839		2.17029	2.82196
2.91024	2.86045e-08		0.043565	0.170516
2.35363	2.36178		0.565877	0.564712
2.21159	2.89893		2.25136	3
0.0712068	0.0939378		1.07354	1.18851
0.0120365	0.0373113		2.93002	3
1.9008	2.13674		1.70095	1.89309
2.85266	3		0.752119	0.765016
0.0286161	0.0238819		2.00298	1.22779
2.62556	2.5938		1.86325	1.88106
1.22071	1.17136		0.490999	0.503961
2.25194	2.47061		1.19009	1.32231
1.77537	1.63773		1.66331	1.47027
1.66005	1.58015		2.96839	2.71785
0.700182	0.718305		1.20391	1.14556
2.47744	2.73893		1.06621	1.18035
1.85511	1.96564		2.00964	2.21093
2.59769	2.84751		0.15164	0.150253
0.660299	0.663395		1.76244	1.98688
0.2617	0.291012		2.68425	3
2.3751	2.37963		0.931773	0.91953
1.31344	1.32967		0.501195	0.509251
1.47865	1.30522		2.21729	1.91442
1.53073	1.54388		0.309077	0.357769
1.79299	1.6692		2.92543	2.8605
0.9622	0.927263		1.70524	1.59061
0.240001	0.172412		1.99077	1.51072
0.0357344	0.0282874		0.877708	0.873775
0.121116	0.185218		2.25084	2.35921
2.26592	1.41405		0.0381838	0.0189767
1.49272	1.52453		1.61513	1.65123
0.478577	0.345689		1.95481	1.23661
1.20662	1.12337		0.889241	0.884321
1.6923	2.72015		1.8598	3
2.84442	2.96242		2.878	3
0.77879	0.764352		0.530761	0.537799
2.63214	2.16741		0.181563	0.25044
1.11637	1.33159		1.85257	2.16807
0.254075	0.396732		2.93931	3
1.34804	1.45502		2.86123	3
0.0868845	0.167352		1.14152	1.47294
2.19754	1.89674		2.64588	2.33856
1.48018	1.36609		2.18792	2.0423
1.68783	1.51603		2.69636	2.43137
0.490098	3		0.0442645	0.0628336
2.79444	3		0.26511	0.276678
1.87718	1.95859		2.14875	2.33444
1.43505	1.45685		2.1786	2.20288
0.378362	0.563796		0.113131	0.138929
2.51934	3		1.45625	1.73227
0.106924	0.0472328		0.309795	0.37022
2.14009	2.13287		1.85717	1.8568
0.862784	0.951962		1.58968	1.74753
2.65458	2.99996		0.474246	0.540044
1.70715	1.8186		2.08614	2.20654
2.55545	2.56916		0.924406	0.930079
2.59691	2.47354		1.63412	1.56375
1.59951	1.41595		1.45616	1.26245
1.43586	1.37433		2.91628	3
0.826191	1.81827		0.0582991	0.0854066
0.0868559	0.0569138		1.72528	1.20414
0.650797	0.574033		1.97062	1.60221
0.417425	0.41762		1.10603	1.07652
2.16054	2.04626		0.806207	0.73837
2.80969	3		0.588182	0.615069
2.7364	2.9407		1.83389	1.97366
1.83273	1.78833		1.19009	1.14316
0.0297781	1.09702e-08		0.635802	0.69208
1.45392	1.34475		0.723194	0.671581
0.62148	0.344345		0.0466659	0.197739
2.13272	1.85305		0.926256	0.850657
0.76302	0.745829		1.29933	1.29626
2.45325	2.93588		0.599779	0.686228
1.38562	1.30404		1.0382	0.960527
1.7884	1.76284		2.35954	2.36713
1.23783	1.37605		2.99926	3
1.63922	1.67837		2.5842	2.70879
2.87442	3		1.93062	2.00964
2.40941	2.37678		2.98476	3
1.36177	1.59244		0.818186	0.920903
1.34553	1.36184		2.81529	2.92787
0.167695	0.224374		1.59988	1.46983
2.0801	2.09957		2.76371	2.80124
0.512702	0.63747		2.89746	3
1.67414	1.71687		2.66667	2.61231
2.44074	2.62144		1.44234	1.52793
1.44225	1.63671		2.65297	3
2.62223	2.49229		1.60006	1.52634
1.63076	1.88171		2.27293	2.70802
1.38003	1.59201		0.229943	0.195008
1.36707	1.51892		0.154954	0.147039
2.62424	3		1.84986	2.09223
1.88605	1.90374		1.68	1.69524
0.10988	0.0334191		1.7701	1.64586
1.23983	1.2777		0.370677	0.391715
1.37859	1.479		2.90854	3
0.05405	0.0407356		1.59158	1.52758
2.97646	3		2.87337	2.90393
2.92242	3		0.119919	0.120633
2.62906	2.90244		1.36814	1.42696
1.51837	2.16177		2.13522	3
0.316749	0.304167		0.236965	0.240359
1.13921	1.17774		1.6363	1.78739
1.82169	1.57008		1.77592	1.56439
0.37861	0.371826		2.04521	2.79924
0.322484	0.290794		0.569171	0.566244
2.48008	3		1.12569	1.35571
1.39682	1.40021		1.11739	1.11815
1.51521	1.93337		1.67097	2.08396
0.284953	0.22807		2.48027	2.00755
1.08613	1.1581		0.682634	0.695078
2.56904	2.27176		1.8194	1.54624
1.23526	1.2634		2.07715	2.205
0.846177	0.83958		0.358961	0.348061
0.60845	0.608318		0.269048	0.283774
2.36463	2.99996		0.36507	0.540045
0.906006	1.47765		0.241109	0.163914
2.22613	2.17707		0.974596	0.939945
0.952539	1.01532		1.58984	1.77655
0.97836	1.04033		0.223959	0.217937
2.55887	2.99996		0.473516	0.540048
0.00905246	7.54976e-10		2.76403	3
2.26691	2.0342		1.05254	0.951525
2.10206	1.46096e-08		0.0110574	0.172748
2.50344	2.34125		1.80836	1.661
2.29342	2.30753		1.08966	1.05901
0.59177	0.574288		0.639883	0.661139
2.76231	2.69582		0.91076	0.873908
2.40955	3		1.37537	1.70328
2.90391	3		0.345629	0.276678
1.34883	1.4607		0.661405	0.690459
2.79677	2.73011		1.39462	1.32191
1.39428	1.33959		0.619636	0.630843
0.453438	0.557851		2.23442	2.43647
2.2322	2.10617		1.42245	1.33396
2.44129	2.47251		1.7929	1.82755
2.80248	2.52946		1.48387	1.36857
2.01577	2.04953		2.38655	2.43596
0.0465294	0.220044		2.36159	2.77349
0.555852	0.664032		1.90209	2.20612
1.76878	1.95438		2.20409	2.38006
1.36481	1.27751		1.61925	1.57907
2.06058	2.15583		0.438885	0.457496
2.28619	2.50804		1.18467	1.33201
2.29497	2.68779		1.24464	1.46131
0.951918	0.982974		0.427603	0.409607
1.71238	1.74458		0.340929	0.31259
0.996667	0.916776		1.35109	1.22803
2.97416	3		2.86861	2.86144
0.911166	0.898803		0.771304	0.737102
0.561121	0.626924		0.868432	0.864072
0.579911	1.01666		1.77877	3
1.4257	1.77658		1.85654	2.34613
2.26752	2.26164		0.333896	0.264752
2.2164	3		0.847229	1.06745
1.72541	2.39806		2.12735	3
2.20015	2.36273		1.44557	1.6061
1.89912	1.68052		2.82377	2.44845
1.44014	1.31206		1.92676	1.75235
0.146838	0.12169		0.934139	0.796951
2.49595	2.50991		2.26121	2.36044
2.61594	2.77276		1.23509	1.3078
1.66409	1.96351		1.2905	1.54569
1.70598	1.67123		0.442864	0.436497
0.507796	0.703257		1.99745	2.14916
2.9826	2.89733		1.02402	0.965515
1.29291	1.32883		1.42295	1.39095
1.98195	1.89688		0.881938	0.855945
2.46821	2.74547		2.32691	2.57104
1.71515	1.69854		2.46158	2.36737
2.63469	3		1.07243	1.20799
0.401513	0.411412		0.81795	0.882574
1.00193	1.0601		1.62306	1.62278
0.904407	1.61701		1.60911	2.78874
1.18856	1.12135		2.71107	2.52288
2.02859	2.33246		2.54094	3
2.11931	2.51197		2.61404	3
0.96226	0.881043		1.88061	1.79146
2.52677	2.23992		2.85473	2.4484
1.21183	1.32726		1.33349	1.47985
1.61965	1.47345		1.17416	1.07346
1.77164	1.23157		2.9784	2.22265
2.78665	3		1.89483	2.06251
1.80998	2.21537		1.31613	1.64879
0.321604	0.549508		0.256997	0.205986
1.90902	1.76093		1.28046	1.20202
2.69452	2.99996		0.42066	0.540045
2.00991	2.06373		1.05083	1.04952
1.60079	1.49597		2.14316	1.94891
2.17	2.00978		1.00867	0.958731
1.28677	1.23217		2.1472	2.14713
0.853205	2.58994		0.068463	0.0178699
0.698441	0.596825		0.88532	0.778545
1.71976	1.95984		2.31819	2.55135
2.51393	3		1.92015	2.2939
0.902068	5.61111e-09		0.0893763	0.167811
2.09166	2.15094		2.86378	3
0.368699	0.393715		0.617943	0.687885
2.54327	2.99996		0.424288	0.540043
1.83087	1.86244		2.73281	2.74505
2.84838	3		2.39716	2.66454
0.084063	0.122717		2.36835	2.46064
2.13036	1.58294		2.71539	2.0204
2.98757	3		0.647197	0.655028
0.884085	0.874934		0.527625	0.530241
2.00839	2.02995		1.26259	1.27774
2.43693	2.27239		1.80204	1.66809
1.01294	0.752033		2.06651	1.62522
1.72831	1.79181		0.556456	0.565154
0.705633	0.664542		0.380502	0.375612
1.25498	1.43543		1.34909	1.59185
2.48727	3		0.131691	0.112674
0.725468	0.93993		1.30354	1.55601
2.06889	2.13817		0.500812	0.506094
0.343944	0.375192		0.983612	0.819075
2.99996	2.99996		0.495965	0.540044
1.86002	2.14245		2.2128	2.51382
0.456464	0.423517		2.86537	3
0.488175	0.486903		0.861267	0.761422
1.13106	1.08306		0.226529	0.232319
0.007797	1.02261e-09		0.950657	0.811397
0.0719011	0.105752		0.73716	0.809455
2.79597	3		0.281903	0.276678
1.74484	1.58855		2.79	2.59024
0.79448	1.00502		1.5318	2.20459
0.958568	0.862281		1.62313	1.42457
0.0531996	0.0324036		0.403791	0.353097
2.73318	3		1.10868	1.20799
2.08433	2.02532		1.98448	1.93098
1.2391	1.3154		0.296235	0.296387
1.24858	1.15472		0.942009	0.870245
1.63336	1.27977		2.8278	2.28073
0.595747	0.428963		2.42463	1.6554
0.314111	0.320949		1.97142	1.86853
2.21573	3		2.14322	2.93398
0.612927	0.769767		1.90899	2.50976
1.52143	1.45736		0.187602	0.194274
1.13918	1.03188		2.42311	2.06861
0.215838	4.67882e-09		0.0643324	0.248969
0.962683	1.3505		1.82984	2.46553
1.17389	1.18112		0.425304	0.443238
0.480829	0.520982		0.350014	0.362135
2.81159	3		2.58632	2.75103
2.28677	2.0392		0.789711	0.711996
0.222682	0.2884		1.63869	1.89573
0.708185	0.813928		2.42729	3
0.191135	0.273082		1.93172	1.83541
0.771927	0.817008		0.794965	0.846494
2.84743	3		2.56794	2.71659
0.922024	1.04308		1.92051	2.40033
0.355438	0.354997		2.4665	2.19704
0.163496	0.148714		0.884229	0.90631
1.4209	1.53431		1.73488	1.92422
1.79313	1.76929		2.41856	2.41045
1.68053	1.83231		1.14785	1.25967
2.16186	2.92154		2.0122	2.71696
0.244804	0.00344404		0.124342	0.21374
1.81184	1.90878		0.923611	1.0001
2.35019	3		2.28054	2.82156
1.6143	1.64902		0.906254	0.951976
2.32692	2.44285		0.813596	0.813362
2.74807	2.9861		2.29342	2.49079
2.95029	2.99996		0.529372	0.540051
2.34469	3		1.55607	1.96778
0.117872	0.139107		0.387905	0.424921
2.06141	2.22734		1.48368	1.59285
0.471715	0.476337		0.744352	0.721917
2.02331	2.40953		1.55869	1.92082
0.766869	1.5689		0.0494199	0.000251505
2.57695	3		0.301402	0.276678
1.87515	1.91014		1.14315	1.18428
1.62974	1.92722		1.85422	2.16442
0.472295	0.512879		0.512811	0.493831
1.61353	1.83889		2.59345	3
2.66433	3		0.641277	0.719654
2.00597	2.20941		2.67035	3
2.50377	2.50333		0.836874	0.793008
1.93849	2.22491		2.56813	3
1.65211	1.62578		0.93871	0.914867
0.304584	0.153759		2.36889	1.89944
0.747457	0.815367		0.302362	0.304502
1.15873	1.21511		1.45023	1.53119
2.12265	2.19751		2.88997	2.95914
2.4091	3		1.91862	2.40793
1.81498	1.85621		0.639477	0.684007
0.199637	0.240194		2.47824	2.35095
1.86262	2.32496		0.906975	1.09023
0.400663	0.451826		2.53115	2.43244
2.52398	2.09596		1.42882	1.18744
2.32478	3		1.19128	1.53166
1.58625	1.70975		0.9918	1.06094
0.852305	0.878356		2.40275	2.6839
2.05039	2.10032		2.75988	3
1.40901	1.4465		1.17945	1.23507
0.644646	0.517644		2.57697	2.21326
2.72955	3		1.63328	1.78144
1.38829	1.60633		1.47043	1.68307
1.56271	1.43519		2.76678	2.4763
2.02103	2.68779		1.14619	1.46131
0.999332	1.07816		2.75866	3
0.975509	1.08688		2.4028	2.74194
2.94144	3		0.613097	0.615069
1.01995	1.01844		0.57207	0.576906
1.31551	1.11279		1.81204	1.49335
0.549687	0.553471		1.40111	1.61277
0.330298	0.578892		0.202725	0.174779
2.33387	2.90244		1.19578	1.42696
2.64702	3		2.52852	2.85972
0.462423	2.77214		0.0591771	0.0675658
1.23403	1.22646		0.701908	0.666103
0.784004	1.2109		2.05706	2.95735
1.19516	0.965329		1.99003	1.51484
2.36034	1.94282		1.31482	1.11414
1.53321	1.54372		0.468872	0.465316
0.641145	0.573942		1.79052	1.56592
0.641457	0.623938		1.97985	1.90172
2.95466	3		1.43354	1.4595
2.08013	3		1.84104	2.53668
1.50207	2.2547		1.92369	2.95113
0.420772	0.371522		1.74654	2.05635
1.12056	1.07739		1.55846	1.52925
0.755504	0.666226		1.24255	1.11803
2.84579	3		0.71162	0.765016
0.384983	0.459034		0.230063	0.211663
2.32756	2.20085		2.18552	2.14377
2.3743	3		0.902721	1.06745
0.0391057	0.0450027		0.508471	0.484628
0.100479	0.165168		1.75467	1.64229
1.81938	1.7182		0.791	0.777643
2.30025	2.23921		1.28359	1.22348
[truncated: 12,500 more rows]

## Sheet: Figure S4B
2.70481	3
0.329804	2.2268
1.32679	2.08128
3	0.697601
2.16679	1.16118
1.3142	1.18773
2.92213	0.920904
0.972016	0.766237
0.114599	0.258661
1.55309	0.345
3	0.651198
0.61913	0.673095
1.24127	2.80079
0.522756	2.73189
3	2.95632
0.135939	1.19817
3	2.34775
1.50073	2.17927
8.14834e-10	1.23301
0.982062	0.27302
1.58322	0.251052
1.61827	2.76271
1.11967	0.624537
2.13499	1.17842
0.773781	1.96011
3	0.753703
1.42925	0.656806
3	0.0551837
3	0.167576
0.104557	2.20107
3	2.55182
1.53441	1.03427
1.98806	1.66762
0.196969	3
2.87379	0.0905544
1.03845	0.127349
3	1.27652
0.616211	0.557664
1.71158	0.268089
0.847334	1.49439
2.03662	1.83768
3	1.20409
1.29536	2.16726
1.61175	0.697457
0.163271	2.0321
1.73527	0.981876
1.24197	1.87563
8.09477e-07	0.126192
1.15839	0.510937
0.495464	3
3	0.0653055
2.08714	0.527127
3	1.02861
3	2.32778
3.13447e-08	0.233397
2.16539	2.51906
0.261051	1.98781
0.141508	0.190935
2.58808	3
0.478464	1.11924
0.641396	1.09291
2.99998	0.375825
2.02588	2.53273
2.66765	1.77414
2.41274	2.79432
0.929656	0.120419
0.154631	0.312834
3	2.62342
1.52157	2.27027
0.979003	1.67891
0.469673	0.973933
0.658513	2.28851
1.91483	1.74805
0.224331	2.5557
0.685098	0.767333
1.5746	0.322619
3	0.651198
2.30671	3
0.286068	0.196884
2.68691	3
0.199821	2.00531
1.86846	1.35041
1.05859	1.54596
1.18198	2.78338
0.618473	0.371886
2.4039	1.15928
1.72581	0.460034
1.54584	3
0.379826	2.11694
0.233271	2.53674
3	0.843228
2.07562	2.37677
0.000851793	0.378187
3	0.697601
0.546424	1.82113
2.28869	3
0.13543	1.12016
0.601149	1.32878
3	1.71486
3	2.03609
1.20132	2.4528
0.84396	2.24033
2.38766	0.994932
0.492781	2.69277
2.32987	0.520648
0.304815	0.976899
1.24982	0.911575
3	2.99968
3	1.99151
0.547303	1.96155
1.16303	2.10309
0.748766	1.3788
0.0173378	0.275229
2.78469	0.147002
2.08052	0.862762
0.154166	1.04899
0.805046	1.35175
2.36155	1.57648
1.42355	0.0194468
1.84343	0.350683
1.6651	1.70133
0.766612	1.46162
1.13912	0.772808
0.0206128	1.40464
2.38706	1.75624
3	2.84739
1.82788	1.05671
0.458208	2.33959
3	0.753703
2.68724	1.20721
2.31381	3
1.06492	1.89081
0.735464	3
0.979569	2.13712
1.68596	2.22136
1.54586	2.39192
1.68726	0.706999
0.184052	1.23182
3	1.71486
3	2.71606
1.01457	1.2588
2.56327	2.78694
0.698964	1.98903
0.0564221	0.158201
0.508149	0.32282
0.358696	0.6459
0.25692	0.261169
2.08253	2.02465
3	1.35843
0.945839	1.32028
0.248318	1.1281
1.2222	2.76944
2.19032	3
2.04812	3
0.692522	2.329
0.446543	2.38897
0.368568	1.92786
1.77798	1.49817
2.1601	1.37808
1.58903	0.341277
0.166103	0.633704
0.0231308	1.29241
2.81156	2.75962
1.47927	0.422166
0.818232	0.971252
3	2.5848
0.736091	0.895162
1.55173	0.814298
1.80746	1.69834
2.07483	3
3	0.935322
0.0045049	2.16942
1.50605	2.40992
2.47785	0.798602
2.70397	0.898408
0.22896	1.42261
1.03368	1.0645
0.591626	1.72244
3	0.753703
2.07752	1.57163
1.86546	1.03578
0.621595	2.8172
0.818116	0.217174
0.664776	2.43563
2.21615	2.85901
0.210613	0.518501
2.41388	2.6956
1.86275	2.08431
0.91567	1.16056
0.9589	3
3	1.2971
0.259854	1.69346
2.00702	0.754065
1.21418	3
2.32987	0.520648
2.80475	1.70873
1.36774	1.45762
2.66407	0.867082
2.99998	0.375825
2.84788	1.4981
2.32986	0.520648
1.00191	2.1792
0.309074	2.67508
1.01809	3
0.459533	3
1.43887	1.62418
1.78023	0.453207
1.16124	0.363923
0.498684	1.0479
3	0.651198
0.472598	2.71177
0.669966	0.781229
2.55211	2.63172
0.638872	1.41382
2.45357	0.942433
0.695601	2.96385
1.86935	3
2.96055	2.82711
1.35262	0.220667
0.244284	0.697848
3	1.02861
6.40493e-07	0.212304
3	0.753703
0.091125	0.875766
0.948337	1.30879
3	2.9215
2.99998	0.375825
3	1.71486
0.638878	0.633717
2.64681	2.11267
0.947688	2.17677
0.694432	1.27777
0.38766	0.478667
2.25059	0.618147
1.51421	2.5687
3	1.22121
1.67899	0.407419
0.922983	2.06095
0.451149	0.345961
1.91255	0.614935
2.42939	1.92708
2.99998	0.375816
1.97824	1.43231
0.79539	2.69334
3	0.810611
1.66436	1.47794
1.40951	2.46339
2.32987	0.520648
1.89678	1.45916
1.92165	1.35711
3	1.40053
0.0713904	1.01916
3	0.0611622
2.78704	3
0.369805	1.18923
1.1665	1.54311
0.150424	0.154825
1.81555	1.54225
0.222647	0.590426
1.8666	0.274833
1.87393	0.745058
2.4511	3
0.225745	3
0.998807	1.58623
3	2.92111
0.614751	3
0.376524	0.38228
0.836558	2.70439
1.24348	0.304283
3	0.843228
2.36214	3
1.16321	0.0854155
0.280117	1.68229
0.426507	0.848931
1.19723	1.13605
1.06921	0.707956
0.383707	2.84273
3	0.935322
0.543371	2.63269
3	0.969784
0.985872	2.95043
0.739704	2.5243
0.61681	0.980734
1.43577	0.832309
0.68096	0.465322
0.402916	0.60493
1.77714	2.36282
1.7195	2.44687
2.20242	1.84557
0.739847	2.22251
1.54406	2.13174
0.512159	2.45125
2.99998	0.375827
0.0835674	0.700605
0.562184	2.75035
3	2.99919
1.17504	0.510914
1.70957	3
1.06637e-09	1.06007
0.346818	2.13516
1.78436	2.3484
0.1157	1.59196
0.947688	2.31131
1.115	1.36027
3	0.843228
1.69738	0.50998
0.318827	0.825874
0.0912945	0.700345
2.89151	2.19169
1.00722	1.25322
0.159245	0.18535
1.328	3
1.26226	1.47933
2.363	3
3	0.0689935
2.57584	0.943391
2.71384	1.70153
0.447722	1.02852
0.442776	1.93846
0.598562	2.20538
0.704862	2.23246
3	1.93747
2.39619	1.8051
0.74285	1.12987
0.508264	0.977142
3	0.891268
3	2.53567
2.99998	0.375825
1.9512	1.20835
0.505197	1.92747
3	0.753703
1.80253	0.426297
1.1971	2.75592
0.632071	2.7149
2.19583	1.59385
3	0.651198
0.98015	3
0.632266	2.9233
3	1.90211
0.853505	0.651068
3	2.87133
1.33053	0.336448
3	0.651198
1.18405	0.725125
0.0163351	0.233718
1.83093	3
1.64054	2.39128
3	0.651198
1.01076	2.31855
1.52941	1.44698
1.98037	3
0.70475	1.96415
1.64804	2.81598
2.73849	3
0.471729	1.95062
0.237343	0.262448
2.97506	1.50136
0.816465	1.55389
1.45619	0.528965
2.99998	0.375826
1.58785	3
1.89891	1.93103
1.22002	3
1.48377	0.0937608
1.52046	2.43113
1.71081	0.14396
2.99998	0.375826
0.187511	0.208643
1.34585	1.01189
2.99998	0.37581
2.56811	1.55577
3	1.52166
0.47992	1.09889
0.971853	3
2.76767	2.53637
2.05042	3
1.82881	1.32853
3	1.0554
0.386361	1.23219
1.90138	1.87623
0.0364032	0.873014
2.05229	0.801219
1.42122	2.53028
2.99999	0.0572458
0.761604	1.88844
1.82504	1.16095
0.496951	2.1949
3	0.651198
0.249218	1.74733
0.180163	0.288384
1.33189	1.44965
0.830959	2.75999
0.449562	0.588093
1.07012	1.82007
1.5675	0.700666
2.702	3
0.0361755	1.88222
0.0482183	2.83506
3	2.87056
2.99998	0.375825
2.18093	2.12779
5.24484e-08	0.210628
0.900032	1.79104
1.51957	0.159449
3.01065e-09	1.63098
1.21836	3
0.0788408	0.436136
3	0.843228
3	0.0647882
1.45487	2.47385
0.357232	2.6962
2.96275	1.05845
1.51055	2.29019
0.346722	0.124837
0.731573	0.372987
2.03555	3
0.170917	0.700662
1.17296	1.62379
3	1.57528
1.44484	2.9422
1.31146	2.14059
1.17633	1.261
2.28736	1.53838
1.73051	0.151785
1.16739	1.39746
0.365694	1.36281
3	1.69257
1.06594	2.0843
0.899115	0.32045
6.58611e-10	0.892324
0.841642	1.49085
2.19635	1.19613
2.92441	1.36056
3	0.130635
2.19736	3
1.43812	0.474551
1.17252	1.88962
2.99128e-08	0.19951
2.92405	2.02939
1.21205	0.123433
1.75466	2.91684
2.14312	0.637657
2.99998	0.375825
1.42585	2.10387
1.64845	2.27183
3	0.0716799
0.277095	1.32063
0.282935	1.37172
0.754445	1.30566
2.05283	0.762423
3	0.0792955
1.35665	2.89913
1.60589	0.415011
1.91787	2.84632
2.99998	0.375825
3	0.810611
2.02841	1.63744
2.21576	2.647
3	2.18573
2.96275	1.05845
0.297889	1.05645
2.03072	2.39274
1.45993	0.546187
1.61467	0.375121
2.10509	1.13986
0.06377	2.18771
3	0.651198
2.54154	3
0.787745	0.321084
0.834183	2.30682
1.42	0.319527
1.36406	0.91355
1.64753	0.810317
0.494061	0.577415
1.78098	1.159
1.17977	0.976152
0.0963081	2.90288
1.56392	0.0184145
1.87546	0.284617
2.62089	3
0.548655	2.38603
1.59228	2.87891
0.779446	0.952917
3	1.49594
1.72003	2.48859
2.76699	3
3	1.15154
3	2.03849
1.13652	0.383354
1.85119	1.47888
3	1.02861
1.86521	1.37242
2.36282	0.157282
0.65645	2.499
0.0929583	2.0774
0.0680182	0.520707
2.7847	0.0174001
2.51492	1.02843
1.40206	2.02524
3	1.40048
2.69949	3
0.0837771	2.81947
1.61593	0.638413
0.022083	1.30141
2.707	0.74301
0.451794	1.46401
1.25653	0.216005
0.169232	1.49586
2.48477	0.472646
1.90925	1.56038
0.485591	1.8398
1.38721	2.1427
0.76704	0.266814
2.75469	1.27527
1.71322	2.37263
3	2.31498
0.637133	2.75079
1.71482	2.68543
1.82873	1.0153
0.526225	0.530026
2.31043	2.99999
1.24037	1.84291
2.99999	0.0622956
2.78363	2.09919
0.0564673	2.06797
0.744913	0.142852
3	0.402232
3	2.06433
1.9397	0.896878
1.07053	2.12933
0.159948	3
1.86316	1.12181
4.50639e-09	0.217631
1.6611	1.87085
1.2751	0.110644
2.65842	1.43914
1.31353	1.75696
2.86857	0.946805
1.47225	0.322803
3	2.29734
1.64518	2.56213
1.42937	2.95127
2.22323	2.30828
0.468614	1.07356
3	1.67582
2.26246	2.03623
2.01035	0.01832
0.462917	2.56377
2.85864	1.70666
0.0558154	0.873475
3	0.402237
1.48643	2.86251
1.46416	1.02234
1.69175	0.256796
1.66311	0.942052
0.9522	1.91388
0.378715	1.95112
2.48119	2.04104
2.7257	3
1.20019	1.57082
1.98735	1.27919
2.63101	3
0.211171	0.153914
3	2.76302
2.51319	1.79421
1.2499e-09	0.209563
0.885873	1.41095
1.41298	1.94817
1.19896	0.850352
2.80097	2.45849
0.99891	1.54269
0.801342	0.678508
2.79599	2.69855
1.18019	1.37251
1.48492	1.11852
1.70985	1.66886
2.56984	0.939365
2.06313	0.879384
0.466543	1.72012
2.56533	2.22984
0.803663	3
0.111348	2.97019
2.81697	2.5919
3	1.62732
1.75215	1.36051
0.602579	0.279539
1.23134	3
0.697911	1.34055
0.996651	2.23484
0.170739	1.27222
3	1.41617
1.40073	1.29423
1.35059	1.44759
1.82953	1.85042
1.81635	3
3	1.2234
3	2.05634
0.36434	0.656016
1.65658	1.737
3	1.47882
0.811476	2.53943
2.01395	0.723225
1.52403	0.29496
0.786893	3
2.56193	1.58786
1.31069	0.704364
0.88565	0.75627
0.945032	1.61205
2.2787	1.75389
0.792833	3
1.37027	2.10852
0.962579	2.73747
1.15997	0.773174
2.28747	1.09231
1.11891	1.75777
1.76773	0.662617
2.66854	0.54728
3	0.680994
1.90408	1.2282
3	1.56529
0.647305	2.18499
1.24916	0.526667
0.287029	2.36589
0.298955	0.54332
0.828747	0.310737
3	0.962537
2.98478	1.27652
2.01748	1.71616
2.81425	0.165089
0.299	1.20853
0.974975	1.10175
1.53349	0.418866
2.701	2.27974
2.26524	1.06777
1.29419	0.910139
1.11024	2.00246
1.46024	2.80226
1.89964	3
1.5226	3
2.14586	0.214362
1.45067	2.6822
1.4263	0.742687
2.1829	2.25246
2.0209e-09	0.242565
2.77861	1.77663
0.309785	1.3031
3	2.81382
3	2.42319
3	0.402236
2.32237	0.873031
1.7766	0.948333
0.392527	1.50856
0.238548	1.2507
1.99452	0.955503
1.91169	0.285835
1.15259	3
0.925199	0.662176
2.42366	0.960047
1.412	0.521836
2.82986	1.2559
3	2.7498
2.53226	0.0933377
2.28636	1.31035
1.65411	2.01686
2.24161	3
0.879346	0.272453
1.62942	0.0187047
3	1.56529
3	2.43652
0.794725	1.76039
2.37646	0.88332
3	0.0670964
3	2.27711
3	1.47882
3	2.19971
0.500517	2.68983
1.23548	2.78427
0.471308	1.58933
1.19207	2.21472
1.36171	0.836009
0.281915	2.53097
1.08998	2.50116
0.671252	2.71133
1.18213	0.659869
2.36845	0.079123
3	2.42864
2.74597	2.04025
0.762906	0.545755
3	2.98907
2.95052	0.0833548
0.775184	1.99902
3	0.402235
0.1422	3
1.60746	2.1038
1.12274	2.61357
1.61692	2.8632
2.90199	2.83689
0.0660271	0.565875
1.44647	1.25148
0.0386074	1.98651
0.649336	0.539968
3	2.32983
0.332517	0.51046
1.76018	2.11077
1.98075	1.54327
1.81651	0.957572
2.37488	3
2.37118	1.60496
0.0332819	2.71583
0.428592	0.791035
1.64247	0.668904
0.886737	1.0486
0.728259	2.6971
2.62825	2.41898
1.55279	0.677783
1.08162	1.11777
1.00365	0.448653
0.128337	2.42372
1.91496	0.685752
1.24793	0.868856
0.74489	1.46091
0.367042	1.87138
2.1582	2.11814
1.87861	0.297411
1.43716	0.646558
3	0.402235
2.74181	2.23067
1.90063	2.21487
2.96187	3
2.49187	0.550979
2.5692	3
1.0464	0.82268
1.33204	1.06722
1.12758	3
2.70702	2.31353
1.60067	0.306779
1.80792	2.33187
1.59793	0.897327
0.551001	3
1.76619	2.05391
3	2.61416
1.20619	1.35106
0.306863	1.96099
3	0.0663865
3	0.402235
0.556513	2.46585
0.401044	2.41122
3	2.65245
1.95198	1.67492
0.926933	1.53869
1.7356	0.425768
0.818446	0.938559
0.0555301	0.940226
1.88955	2.09002
1.80884	0.0161184
1.61849	0.307991
1.19595	2.74542
2.54377	1.57876
2.92674	2.95469
3	0.726167
3	1.5323
9.78288e-08	0.226717
1.90235	2.75761
2.1363	2.96686
0.607899	2.92983
1.91975	2.05958
0.754767	3
2.36915	3
2.49988	1.34723
2.31681	0.901497
3	0.159127
3	1.37995
3	0.402235
1.41622	1.25665
3	0.659441
2.7091	1.29782
2.90181	3
0.8136	3
3	1.30119
3	0.090621
0.193957	3
3	1.80479
2.53175	2.01418
2.29095	2.92332
0.458319	1.03887
1.13744	0.779781
3	0.402237
2.86396	2.48729
1.05392	1.07788
1.38078	1.90139
2.45755	1.1638
0.6593	1.47787
2.59584	0.597448
2.09052	1.87097
1.44032	0.632861
1.27456	1.30788
0.89346	1.15521
2.39506	2.3709
0.977451	1.792
1.35446	2.61162
3	0.726167
0.328827	1.03023
0.0648384	2.2427
1.80969	0.141772
0.39529	2.64849
0.429509	1.13621
3	0.0633124
0.68451	0.669566
2.32367	2.41182
0.796711	1.20939
3	0.402235
2.16321	2.93453
2.15795	1.89101
1.57608	2.08644
1.60281	1.11255
0.208373	1.46564
1.14112	1.01361
0.933436	0.749788
1.56101	2.53142
3	2.98038
9.02878e-09	0.197585
1.37415	3
0.791188	0.288974
0.178517	1.25072
0.503482	1.06837
0.768205	3
1.41411	3
1.51292	2.20565
0.937601	2.27964
0.320659	1.13647
2.72672	1.18216
1.64189	1.49775
1.16473	2.77614
1.56888	0.17551
1.67455	3
1.01049	1.83093
3	0.680994
1.59827	1.93557
0.470107	2.5746
0.510229	1.29597
0.049699	1.0791
2.40653	0.651278
1.51152	2.62658
0.828502	1.48135
1.82599	1.52892
1.00766	1.47532
2.48477	0.472646
0.122055	0.590872
1.03207	0.362959
0.426033	0.946348
1.15653	1.54692
3	1.47882
0.983172	0.972173
3	0.854157
1.76018	1.40764
2.51193	2.74843
0.580906	1.56849
1.7663	2.00704
0.868859	0.414972
0.446181	1.64086
3	0.402235
2.22116	2.49808
0.981475	1.00269
0.120783	1.06391
2.62802	2.57405
0.986833	3
2.20032	0.579905
0.109664	0.381898
3	1.02866
3	2.56683
2.19352	1.36845
1.28061	0.635859
0.580708	2.86463
0.079199	2.28102
2.32285	3
0.42674	1.15259
2.16785	0.00116677
2.99996	0.0642708
3	2.86904
3	1.5323
1.20121	0.979231
0.260815	1.07051
2.14533	0.637157
2.58561	1.61882
0.735141	1.89334
0.976047	2.88603
3	2.19602
1.739	0.538375
3	2.4228
2.06034	3
0.385875	2.14653
1.13734	2.38444
1.39284	3
1.28466	0.102589
1.66388	0.956008
1.22192	0.964332
2.89434e-08	0.269015
0.486205	1.47587
0.871961	0.507623
1.70004	0.172266
2.23342	1.0551
3	2.43503
0.915552	1.92087
0.533992	2.53814
0.694181	1.2212
1.15976	1.32842
3	1.88168
2.72473	3
0.522834	2.78296
1.45184	2.39784
0.718807	3
1.92168	1.36081
3	0.5148
6.55971e-09	2.50463
1.3984	2.19363
0.168301	1.80738
3	2.58022
3	2.7473
0.0205502	2.46477
2.18565	2.54503
1.97319	3
0.273008	0.362736
0.139408	2.3896
1.21199	2.54492
0.0939931	1.69103
0.61308	1.19255
2.77353	2.14129
1.65598	0.243609
2.84626	3
0.916348	0.479241
0.573484	0.500202
2.0544	3
3	0.13182
2.1583	0.177335
0.0616932	0.921762
1.41354	1.77578
0.467299	2.07623
1.13809	1.53387
1.81674	2.96889
0.231685	0.00571815
2.48994	1.45513
1.8649	0.0104455
2.95775	2.6635
1.76819	0.41979
0.80482	2.01845
1.42028	1.18657
1.05493e-08	2.59154
0.761229	0.16953
0.866836	2.80414
1.17884	2.051
2.90447	3
0.495027	0.565095
2.36116	0.516664
3	1.58039
1.4696	3
0.0560947	0.526467
1.89502	0.213049
0.237372	1.46191
1.1132	1.63912
0.814536	2.88387
0.195061	0.0208542
1.10178	0.225952
1.82583	0.805656
1.60638	0.185433
0.300021	1.44357
1.43323	2.86397
2.31343	0.843156
3	0.5148
2.19313	0.300121
2.05968	2.86262
2.20134	1.5432
2.02514	2.47767
1.1406	3
0.604038	1.35987
2.17831	3
1.30281	0.836546
0.605263	2.13193
1.06853	1.66827
3	0.0653535
0.804934	2.18103
0.402423	2.56391
0.0868071	3
2.1948	0.175836
1.98129	2.16241
1.91319	0.911194
2.13838	1.95216
2.0971	3
0.86434	1.65094
1.95055	1.86917
0.705415	0.816825
1.08484	1.99489
0.795393	2.46579
1.3223	0.649796
0.37447	0.78311
3	2.75488
0.495822	1.87651
0.278044	1.18081
3	2.20684
2.18943	2.9862
0.956289	0.500565
1.58076	1.77989
0.146473	3
0.753469	1.34245
3	0.0698515
2.91732	3
1.2112	1.17836
0.634109	1.71672
0.257392	2.28677
2.99775	0.396677
3	2.94566
0.218522	1.27194
1.4615	3
1.012	1.17112
1.46939	1.67915
1.71746	2.83881
1.35872	0.200044
1.69388	2.03895
1.75356	1.82038
3	2.19828
0.695789	2.76964
3	0.0650675
3	0.699368
0.337256	1.57016
1.41506	1.46827
0.779352	1.61496
2.81096	2.46751
1.19559	2.45019
2.25327	0.683357
3	2.00908
1.0046	1.3656
0.533875	0.508336
1.24492	2.15515
0.349516	3
2.40205	0.906413
1.60982	1.77464
1.76368	1.63982
3	0.796024
2.56206	1.84077
0.263218	0.552479
0.15941	1.06159
2.86642	2.50483
3	0.114603
2.32365	0.985992
1.05701	0.345894
2.84689	0.020037
0.252496	2.30933
0.2812	1.60268
1.02843	2.5351
3	1.37008
0.65844	2.35968
1.60302	0.180721
2.53339	2.71788
2.02537	0.173885
0.04286	3
1.41274	0.798031
2.51455	1.2458
2.06386	1.76677
1.32807	0.746575
1.77012	0.687964
0.543625	3
2.51132	3
1.04033	0.418602
0.910828	2.2893
0.407731	0.350351
1.0656	3
3	1.03658
2.04038	0.548674
2.20006	1.86335
2.87277	2.82586
0.0980685	1.99169
2.58284	3
0.253012	1.24036
0.733808	0.577325
0.371718	0.280334
1.45457	2.25608
2.74074	0.897437
4.3022e-07	0.15941
2.86419	3
3	0.591901
1.26136	2.50472
1.02371	2.90265
2.4556	2.53213
1.73795	2.62458
0.465848	2.11331
1.95232	2.69539
2.54216	3
3	1.22131
0.878484	0.348234
2.05476	3
3	0.896776
1.1335	0.0789301
1.95324	1.88846
1.64934	1.06924
2.45119	1.18442
2.8116	3
0.245425	0.443395
1.32083	1.02235
3	1.9066
0.561525	0.461759
0.43965	0.345954
0.399271	0.691953
3	0.491588
0.604789	1.32079
3	1.26725
3	1.22131
1.66148	0.820471
0.715917	2.2057
1.64729	1.62949
1.58458	2.87945
0.364491	0.176299
0.154512	1.62978
3	0.14912
0.255639	1.71956
1.91139	1.78356
2.77203	3
1.96597	0.709022
0.196301	0.781744
2.12087	3
1.29279	0.432096
1.10044	0.78229
3	2.33072
3.08482e-08	0.225103
2.06796	0.991456
0.670129	3
0.56788	1.09491
0.523442	2.06418
2.25327	0.683357
1.94341	0.917289
0.980136	2.79716
0.446074	1.15938
0.390359	1.90234
2.70548	3
1.64611	0.890965
0.411997	1.59475
0.489438	0.718765
0.217583	0.877177
0.613679	1.51238
1.36115	3
0.123311	3
3	1.3215
2.06857	0.170812
1.1349	2.02168
1.45177	3
2.60807	1.30134
0.263327	0.0167877
1.34751	1.32753
0.0974566	3
0.510259	0.506402
0.753386	1.45165
3	0.0670303
2.99775	0.396714
1.13948	0.72632
2.18117	2.93269
6.91412e-09	0.213842
0.887977	1.33039
0.428193	0.638794
0.478006	2.32102
3	2.34554
1.73748	0.661835
1.81757	1.22857
1.63308	1.12346
1.21244	1.34261
1.61097	0.874226
0.190589	1.52987
1.72122	3
1.53324	3
1.0809	0.408504
2.27575	1.10655
0.360299	2.08202
3	0.114839
2.99846	0.396682
3	0.546192
0.931133	1.29306
1.3319	0.298986
0.123092	1.91476
0.629824	1.46951
2.62045	3
2.75724	3
1.5698	1.41722
1.01514	1.35242
0.708498	2.44007
1.71084	1.96487
1.78576	2.46982
3.93304e-09	0.495137
1.75329	0.762121
1.92884	0.949477
3	0.546192
0.928048	0.709014
1.84084	2.37468
1.17342	0.909148
2.25327	0.683357
1.91714	1.11577
1.79788	2.24257
0.0261774	2.39991
0.22454	1.74293
0.644736	3
1.89421	2.25776
0.892109	3
1.96642	1.10683
0.664025	2.42787
0.16338	1.80117
1.99501	1.71172
2.05069	0.48038
2.05204	1.01684
0.350033	0.266759
0.613219	0.7952
1.13874	2.16568
0.477135	1.79033
2.3484	0.635262
1.25703	2.46452
1.27231	0.170153
2.49256	1.19504
3	1.71533
1.68972	3
0.449277	0.777911
0.920616	1.92852
1.71645	3
3	2.61652
3	0.546192
0.936523	0.398407
1.32956	1.67815
2.51444	1.31325
1.6562	1.7534
3	2.22448
0.264388	3
1.83642	1.91494
3	2.02976
0.643997	1.64661
0.119196	2.98178
1.82783	1.50481
0.831319	0.322921
0.983721	1.67442
2.06873	1.07125
0.924709	2.19836
2.98767	3
0.990676	3
2.99794	0.396723
5.59692e-09	2.64005
1.46735	2.78374
3	2.18854
2.11171	2.80356
0.382899	0.586308
0.679782	2.25148
2.99775	0.396717
1.91568	0.999835
0.575874	1.96973
3	1.97982
2.65208	0.982912
3	2.37147
3	2.53908
1.02371	2.18032
3	0.765544
0.529972	0.538241
2.80254	3
2.79208	1.84964
0.0984016	0.425768
2.28919	1.94082
3	2.54379
3	1.42721
0.740608	3
1.35497	1.20886
0.518863	1.07793
0.547551	1.54216
2.26084	3
2.28347	1.85061
0.209317	2.33726
1.53157	1.83952
2.47673	1.9201
1.77947	2.2685
0.493568	2.02709
0.890193	3
0.246408	0.969297
1.7267	2.51281
2.03554	3
1.38121	1.60387
0.805356	1.22709
0.408577	1.42018
3	0.591901
2.65637	3
1.1677	1.88938
1.56628	2.04471
1.51389	2.79309
2.69529	2.24398
1.62461	1.35094
1.33952	1.00866
0.820617	2.45465
2.4311	2.17525
1.34103	0.993261
0.870746	0.880425
1.17814	0.76851
1.18638	1.83991
2.8806	3
0.69222	1.62498
0.376816	0.354385
2.08665	1.63138
1.11937	0.280412
0.2258	1.58265
0.396627	0.150364
2.33605	0.784483
2.40655	1.46077
1.9658	0.577354
2.182	3
0.635331	1.62897
1.59242	2.86336
3	2.4551
1.65054	2.82066
0.143827	2.24448
0.988985	0.681878
0.823546	2.78672
0.253843	2.1367
1.07567	3
0.638082	2.73612
1.52077	2.59829
1.63008	0.44921
2.11293	1.94703
2.19911	1.66181
2.25391	3
0.966981	1.77311
0.318536	1.66484
0.0102395	0.755022
0.651049	1.06584
0.384776	0.681532
0.310231	2.09156
0.527937	1.05084
1.33082	0.958027
0.208786	0.840032
2.43354	1.5504
1.32639	3
3	2.29332
1.53983	1.40161
1.3336	1.81452
2.59685	0.104637
0.649246	0.740784
2.03604	3
3	0.0746699
0.698642	2.41592
2.99776	0.396712
0.481196	1.02792
3	1.82675
2.58705	1.4841
0.492063	0.184108
3	1.04846
1.87778	0.522905
0.377453	2.22158
2.32111	1.76681
3	0.0681151
1.18789	3
1.9207	1.84743
0.94764	2.36384
0.0566326	0.991313
1.81776	3
1.94864	0.953878
0.824547	0.570346
2.42587	2.82717
0.325825	1.31952
2.99776	0.39671
2.7328	2.58517
0.425615	2.19001
2.27159	1.2993
1.14267	1.70078
0.194177	1.85594
1.25526	3
3	0.796024
2.97118	3
0.429034	1.52299
2.89414	1.09721
0.132468	0.779788
1.70161	1.06108
2.31229	0.0819184
2.84588	3
3	1.87017
1.07591	3
0.38104	1.87298
0.0930708	1.70253
2.1074	1.01183
0.728129	1.01168
3	2.77162
2.22256	1.23833
2.03247	1.9433
0.289206	2.86256
0.30057	0.333857
3	2.94822
1.68022	1.33911
0.57767	2.76694
1.15713	2.8205
3	2.62171
0.456427	2.60414
1.27542	2.94474
2.89844e-07	0.127408
0.0920845	0.906767
2.17614	1.17887
3	2.85653
2.03375	0.118042
2.59749	3
0.421712	0.314229
2.61353	2.19545
1.57261	3
0.972505	2.70094
3	1.69664
0.137032	3
0.95207	1.87503
3	2.59666
1.11383	0.611412
1.53315	0.484944
0.684102	1.10313
1.08949	0.335962
3	2.76703
2.20008	1.10722
3	1.26725
1.69375	2.73653
0.0654991	1.97497
1.71264	1.19244
0.919447	1.60048
2.52867	0.944098
2.09385	1.52941
1.8824	0.782044
1.79014	1.42274
2.23385	1.93843
2.46697	2.5638
0.711898	2.10836
3	2.84715
2.75155	0.0128944
2.14613	1.29236
0.123521	1.88696
0.850855	1.00086
3.92301e-09	0.222754
0.951468	0.605012
1.0277	2.8147
1.0068	1.7597
3	0.123614
2.37348	3
2.1157	1.78215
2.29505	3
1.36713	1.20927
2.5556	0.904065
0.10232	2.8301
3	0.591901
1.83682	0.889127
2.68205	1.02862
0.135887	2.78106
0.558368	1.94311
2.99477	3
2.12952	3
0.548908	0.55035
0.388914	1.75767
2.79057	3
0.261514	0.689298
2.99776	0.396713
2.2864	0.193962
2.02168	0.68051
1.66242	0.512431
0.708014	2.14021
1.60666	1.18008
1.57397	2.1604
2.99776	0.39671
1.48866	3
0.611106	1.05176
0.780278	2.55025
0.0626041	2.19725
2.69565	3
2.90456	2.32117
1.01966	1.04728
1.41181	0.736247
0.347497	2.72311
0.0418226	0.202849
3	1.87017
2.72765	3
2.40655	1.46077
0.411534	2.34565
2.94545	1.96873
2.38258	1.81289
3	1.22131
0.904898	0.337493
0.742377	1.42582
1.42634	0.412031
1.45327	0.110718
0.400283	2.27103
1.45912	2.14205
0.403881	3
1.60555	0.100885
2.99775	0.396701
0.612448	1.62947
3	0.796024
2.23808	2.83541
3	0.546192
0.297981	0.64151
2.13095	2.45704
2.14388	2.88473
2.53431	1.13385
1.28545	2.2997
2.23201	3
3	2.76539
0.989487	1.46757
1.62336	0.073723
2.99775	0.396712
0.0919077	1.92803
2.30501	1.16952
0.138657	0.90247
1.37928	1.82613
0.859789	2.39706
2.74226	3
1.64601	1.23117
1.70176	2.62326
1.78007	2.43641
1.75892	0.558729
1.23269	0.843312
0.791802	2.19659
3	2.8776
0.363402	1.5189
1.51805	0.680689
0.022149	3
2.2819	2.02137
1.54214	2.22786
2.56916	0.930079
2.81143	3
0.973239	2.9695
0.915437	2.73891
1.793	0.51039
1.6601	1.68004
1.33391	1.74678
1.96601	2.53453
0.407768	2.31006
0.172027	1.0051
1.77786	1.97772
1.67313	0.435705
1.56107	0.689369
0.910154	0.135
0.142295	2.34398
1.60802	2.45718
0.130182	1.0394
2.15128	3
0.801193	0.379732
2.75489	0.806224
1.12786	0.435023
3	1.64801
1.34302	0.180583
3	1.33236
2.33899	1.65584
2.54132	1.75192
1.58142	2.47252
1.51044	1.39835
1.57597	0.470612
1.89016	1.04377
0.437416	2.11084
0.797017	1.98294
1.56447	1.09985
0.835735	1.71672
3	2.5261
1.79088	1.96401
0.374231	1.88338
0.643191	0.331781
2.75489	0.806224
1.59773	3
1.64956	0.251442
0.683899	3
2.78805	0.590221
0.714471	2.11458
0.956613	0.903847
2.56837	3
3	2.18379
0.14142	0.418032
3	0.0606556
2.05271	2.32617
1.71062	3
2.15657	2.54077
1.66226	1.65961
2.1527	0.201259
0.742206	0.505208
1.06994	2.309
2.75489	0.806224
0.810851	2.04355
0.448638	0.306223
1.68148	0.598054
1.51974	2.06028
2.35531	2.33735
0.448287	1.72505
0.820955	1.00307
1.07618	1.10892
1.11824	0.147671
0.424872	0.282393
0.511062	2.44261
0.547362	1.62636
2.34063	3
0.0200999	1.28564
0.02792	0.455348
2.35826	3
0.916107	0.810297
1.79243	0.999093
1.79565	0.500393
0.057307	1.46351
2.65483	3
2.32068	1.53486
2.52475	2.1484
1.33637	2.30182
3	0.113736
2.21872	1.41508
3	2.97495
1.0478	0.722819
2.26393	1.83171
0.251884	0.17949
2.02464	3
1.29795	2.91623
1.56304	0.711407
2.68668	2.82013
0.986181	2.09508
1.54714	1.47083
0.2841	1.92767
0.763271	2.47286
1.8082	1.36856
2.11822	0.478114
0.0347376	1.19241
1.49128	0.893763
2.2691	0.566316
1.58657	1.90869
2.82567	2.8276
1.28747	2.05275
2.15853	2.26938
0.672916	1.64386
1.15201	1.11532
0.908974	2.68808
1.90713	0.277284
1.98249	0.774106
1.33452	2.91572
1.50918	1.7097
2.65438	3
1.83313	2.385
2.29757	2.41395
0.101409	1.46409
1.98976	3
1.2076	0.928321
1.78806	2.08121
2.39185	0.136115
2.69861	2.56756
2.99996	0.540045
1.92459	3
0.143858	0.602881
1.09949	0.900365
1.44552	1.83016
2.43715	2.31401
2.85029	2.15026
3	0.276678
0.20449	0.245798
2.99996	0.540045
0.134844	2.70548
1.74164	3
0.0653958	2.28982
0.109771	0.295759
2.48741	2.33296
1.39236	2.75882
0.784657	2.00325
0.31474	0.974017
1.79182	1.02392
1.12464	1.9127
0.102626	0.409363
0.072263	3
1.52669	2.22438
2.5112	3
3	2.10708
1.92517	0.240242
1.05984	3
2.29594	0.100241
1.55879	2.30664
0.817582	2.90032
1.58714	3
6.24493e-09	0.255401
1.11321	0.460205
1.21166	0.0132562
0.26763	1.07898
3	1.87825
0.459972	3
0.308839	2.82196
2.86045e-08	0.170516
2.36178	0.564712
2.89893	3
0.0939378	1.18851
0.0373113	3
2.13674	1.89309
3	0.765016
0.0238819	1.22779
2.5938	1.88106
1.17136	0.503961
2.47061	1.32231
1.63773	1.47027
1.58015	2.71785
0.718305	1.14556
2.73893	1.18035
1.96564	2.21093
2.84751	0.150253
0.663395	1.98688
0.291012	3
2.37963	0.91953
1.32967	0.509251
1.30522	1.91442
1.54388	0.357769
1.6692	2.8605
0.927263	1.59061
0.172412	1.51072
0.0282874	0.873775
0.185218	2.35921
1.41405	0.0189767
1.52453	1.65123
0.345689	1.23661
1.12337	0.884321
2.72015	3
2.96242	3
0.764352	0.537799
2.16741	0.25044
1.33159	2.16807
0.396732	3
1.45502	3
0.167352	1.47294
1.89674	2.33856
1.36609	2.0423
1.51603	2.43137
3	0.0628336
3	0.276678
1.95859	2.33444
1.45685	2.20288
0.563796	0.138929
3	1.73227
0.0472328	0.37022
2.13287	1.8568
0.951962	1.74753
2.99996	0.540044
1.8186	2.20654
2.56916	0.930079
2.47354	1.56375
1.41595	1.26245
1.37433	3
1.81827	0.0854066
0.0569138	1.20414
0.574033	1.60221
0.41762	1.07652
2.04626	0.73837
3	0.615069
2.9407	1.97366
1.78833	1.14316
1.09702e-08	0.69208
1.34475	0.671581
0.344345	0.197739
1.85305	0.850657
0.745829	1.29626
2.93588	0.686228
1.30404	0.960527
1.76284	2.36713
1.37605	3
1.67837	2.70879
3	2.00964
2.37678	3
1.59244	0.920903
1.36184	2.92787
0.224374	1.46983
2.09957	2.80124
0.63747	3
1.71687	2.61231
2.62144	1.52793
1.63671	3
2.49229	1.52634
1.88171	2.70802
1.59201	0.195008
1.51892	0.147039
3	2.09223
1.90374	1.69524
0.0334191	1.64586
1.2777	0.391715
1.479	3
0.0407356	1.52758
3	2.90393
3	0.120633
2.90244	1.42696
2.16177	3
0.304167	0.240359
1.17774	1.78739
1.57008	1.56439
0.371826	2.79924
0.290794	0.566244
3	1.35571
1.40021	1.11815
1.93337	2.08396
0.22807	2.00755
1.1581	0.695078
2.27176	1.54624
1.2634	2.205
0.83958	0.348061
0.608318	0.283774
2.99996	0.540045
1.47765	0.163914
2.17707	0.939945
1.01532	1.77655
1.04033	0.217937
2.99996	0.540048
7.54976e-10	3
2.0342	0.951525
1.46096e-08	0.172748
2.34125	1.661
2.30753	1.05901
0.574288	0.661139
2.69582	0.873908
3	1.70328
3	0.276678
1.4607	0.690459
2.73011	1.32191
1.33959	0.630843
0.557851	2.43647
2.10617	1.33396
2.47251	1.82755
2.52946	1.36857
2.04953	2.43596
0.220044	2.77349
0.664032	2.20612
1.95438	2.38006
1.27751	1.57907
2.15583	0.457496
2.50804	1.33201
2.68779	1.46131
0.982974	0.409607
1.74458	0.31259
0.916776	1.22803
3	2.86144
0.898803	0.737102
0.626924	0.864072
1.01666	3
1.77658	2.34613
2.26164	0.264752
3	1.06745
2.39806	3
2.36273	1.6061
1.68052	2.44845
1.31206	1.75235
0.12169	0.796951
2.50991	2.36044
2.77276	1.3078
1.96351	1.54569
1.67123	0.436497
0.703257	2.14916
2.89733	0.965515
1.32883	1.39095
1.89688	0.855945
2.74547	2.57104
1.69854	2.36737
3	1.20799
0.411412	0.882574
1.0601	1.62278
1.61701	2.78874
1.12135	2.52288
2.33246	3
2.51197	3
0.881043	1.79146
2.23992	2.4484
1.32726	1.47985
1.47345	1.07346
1.23157	2.22265
3	2.06251
2.21537	1.64879
0.549508	0.205986
1.76093	1.20202
2.99996	0.540045
2.06373	1.04952
1.49597	1.94891
2.00978	0.958731
1.23217	2.14713
2.58994	0.0178699
0.596825	0.778545
1.95984	2.55135
3	2.2939
5.61111e-09	0.167811
2.15094	3
0.393715	0.687885
2.99996	0.540043
1.86244	2.74505
3	2.66454
0.122717	2.46064
1.58294	2.0204
3	0.655028
0.874934	0.530241
2.02995	1.27774
2.27239	1.66809
0.752033	1.62522
1.79181	0.565154
0.664542	0.375612
1.43543	1.59185
3	0.112674
0.93993	1.55601
2.13817	0.506094
0.375192	0.819075
2.99996	0.540044
2.14245	2.51382
0.423517	3
0.486903	0.761422
1.08306	0.232319
1.02261e-09	0.811397
0.105752	0.809455
3	0.276678
1.58855	2.59024
1.00502	2.20459
0.862281	1.42457
0.0324036	0.353097
3	1.20799
2.02532	1.93098
1.3154	0.296387
1.15472	0.870245
1.27977	2.28073
0.428963	1.6554
0.320949	1.86853
3	2.93398
0.769767	2.50976
1.45736	0.194274
1.03188	2.06861
4.67882e-09	0.248969
1.3505	2.46553
1.18112	0.443238
0.520982	0.362135
3	2.75103
2.0392	0.711996
0.2884	1.89573
0.813928	3
0.273082	1.83541
0.817008	0.846494
3	2.71659
1.04308	2.40033
0.354997	2.19704
0.148714	0.90631
1.53431	1.92422
1.76929	2.41045
1.83231	1.25967
2.92154	2.71696
0.00344404	0.21374
1.90878	1.0001
3	2.82156
1.64902	0.951976
2.44285	0.813362
2.9861	2.49079
2.99996	0.540051
3	1.96778
0.139107	0.424921
2.22734	1.59285
0.476337	0.721917
2.40953	1.92082
1.5689	0.000251505
3	0.276678
1.91014	1.18428
1.92722	2.16442
0.512879	0.493831
1.83889	3
3	0.719654
2.20941	3
2.50333	0.793008
2.22491	3
1.62578	0.914867
0.153759	1.89944
0.815367	0.304502
1.21511	1.53119
2.19751	2.95914
3	2.40793
1.85621	0.684007
0.240194	2.35095
2.32496	1.09023
0.451826	2.43244
2.09596	1.18744
3	1.53166
1.70975	1.06094
0.878356	2.6839
2.10032	3
1.4465	1.23507
0.517644	2.21326
3	1.78144
1.60633	1.68307
1.43519	2.4763
2.68779	1.46131
1.07816	3
1.08688	2.74194
3	0.615069
1.01844	0.576906
1.11279	1.49335
0.553471	1.61277
0.578892	0.174779
2.90244	1.42696
3	2.85972
2.77214	0.0675658
1.22646	0.666103
1.2109	2.95735
0.965329	1.51484
1.94282	1.11414
1.54372	0.465316
0.573942	1.56592
0.623938	1.90172
3	1.4595
3	2.53668
2.2547	2.95113
0.371522	2.05635
1.07739	1.52925
0.666226	1.11803
3	0.765016
0.459034	0.211663
2.20085	2.14377
3	1.06745
0.0450027	0.484628
0.165168	1.64229
1.7182	0.777643
2.23921	1.22348
[truncated: 12,500 more rows]
