# Supplementary material for: Dissociable roles of cortical excitation-inhibition balance during patch-leaving versus value-guided decisions
Source: Nat Commun. 2021 Feb 10;12:904. doi: 10.1038/s41467-020-20875-w (PMC7875994; doi:10.1038/s41467-020-20875-w)
Supplement: Supplementary file 4 — Source Data [file 41467_2020_20875_MOESM4_ESM.zip › Source_Data/Supplementary_Tables.xlsx]

## Sheet: Table1
PLA	RT	Cost effect on RT
33.0769	0.662829	0.0266807
29.5333	0.620881	0.102025
3.61111	0.832512	0.159962
22.6471	0.598835	0.0273038
46.8	0.67069	0.15745
2.08108	1.12071	-0.107416
31.3333	0.693366	0.075533
27.8	0.647552	0.0184723
13.9545	0.637683	0.215311
18.0952	0.715302	0.0756844
9.76923	0.57452	0.0549892
15.6667	0.675643	0.0464353
5.125	0.61149	-0.023059
20.7222	0.801642	-0.072642
17.1579	0.847671	-0.109517
5.41379	0.642622	-0.0306224
31.3333	0.992495	0.041555
18.5909	1.19926	0.0301679
3.85294	0.675755	0.050117
17.8947	0.663825	-0.0027334
37.7273	0.586428	0.0571416
23.875	0.856236	-0.0567586
26.9333	0.655315	-0.01284
11.32	0.533091	0.0652852
29.1538	0.760571	-0.114734
9.34615	0.665612	0.0483615
18.7	0.733472	0.0330057
18.1111	0.993797	-0.0214155
12.7727	0.543559	0.0396703

## Sheet: Table2
% correct	RT	val_diff RT	alpha	gamma
83.6991	0.907454	-0.12267	0.562785	0.733222
81.5047	0.900582	-0.358642	0.594822	1.08569
83.5443	1.07911	-0.104909	0.530866	0.806784
92.4765	1.21551	-0.283435	0.892665	0.563486
74.0625	0.924632	-0.158505	0.379382	0.850204
84.326	1.2781	-0.348169	0.672764	0.937624
93.4169	1.12124	-0.579065	0.885583	0.644324
93.7304	1.01681	-0.446708	0.972196	0.785481
81.5047	0.921353	-0.195969	0.456968	0.6985
90.566	1.0376	-0.450125	0.825609	0.739635
79.5597	0.86237	-0.199861	0.509389	0.836651
82.4451	0.991101	-0.0149257	0.481141	0.669905
77.9874	1.31855	-0.093391	0.499066	1.39396
78.0564	1.50823	0.0344071	0.549952	0.910223
60.3774	0.851016	-0.202001	0.189281	1.61769
83.0721	1.24616	-0.22795	0.475804	0.719739
84.2767	1.40499	-0.0298122	0.62939	0.719564
91.5361	1.68319	-0.31529	0.726643	0.645201
76.25	0.7984	0.222206	0.309537	0.903621
80.5643	1.29376	-0.264253	0.623719	1.01845
80.5643	0.931831	-0.120157	0.634395	1.17349
83.3856	1.22704	-0.252885	0.556764	0.973267
68.9655	1.06173	0.025376	0.288264	0.986487
84.375	0.703983	-0.439538	0.555831	0.658816
94.2857	1.54303	-0.35605	1.379	0.852152
76.5625	0.855279	-0.220456	0.329404	0.69639
68.652	1.20577	0.114477	0.291939	1.71691
91.195	1.4294	-0.387016	0.730588	0.476692
72.7273	0.725721	-0.102246	0.373794	0.578781

## Sheet: Table3
dlPFC	M1_li	M1_re	vmPFC	dACC
3.67703	3.12708	2.49199	3.93525	6.47525
3.55419	4.19352	3.46148	2.78771	4.41875
4.4241	4.90698	3.30155	4.01953	3.17715
1.14788	3.4661	3.50929	3.30899	3.65575
4.20848	3.84324	5.59888	2.68316	5.80326
2.73505	3.10195	3.30346	4.13645	3.35315
4.07542	3.46127	3.18023	1.47551	4.25501
5.10333	3.9103	4.07892	4.10113	3.06846
3.50355	3.6717	3.39069	3.70178	4.31226
4.10434	4.17213	4.06693	3.33751	2.88198
4.69307	3.36252	3.13617	4.50165	3.36034
5.92012	3.57027	4.81181	2.90846	5.11907
4.64927	3.83968	3.67318	3.33376	3.73191
3.67869	4.51289	3.60279	2.26577	3.10384
5.05719	4.50242	3.65099	4.79658	3.17632
3.57982	3.92212	3.51114	3.05289	3.16104
3.27344	5.74056	3.9348	3.38503	3.26153
5.12119	3.63249	3.66036	3.39105	3.48374
3.20568	4.0016	3.59339	6.046	2.81745
3.43034	3.31048	3.44035	6.43701	2.20333
4.59364	4.16596	3.29039	3.66594	6.12474
3.8625	3.61141	4.15135	4.60671	2.85938
4.96766	3.19197	3.40197	4.20807	3.01312
5.14393	4.10287	3.8361	2.06813	3.94269
4.07927	3.83575	3.86127	2.21446	3.2836
2.23735	3.23187	3.762	3.06853	3.20857
3.89861	4.49225	3.82321	4.88133	2.00427
5.38673	4.5163	3.64761	3.33965	2.3818
4.71581	3.75425	3.40026	3.59451	4.05997

## Sheet: Table4
PLA	RT	Effects of Cost on RT			dlPFC E/I	M1 left E/I	M1 right E/I	vmPFC	dACC
33.0769	0.662829	0.0266807			3.67703	3.12708	2.49199	3.93525	6.47525
29.5333	0.620881	0.102025			3.55419	4.19352	3.46148	2.78771	4.41875
3.61111	0.832512	0.159962			4.4241	4.90698	3.30155	4.01953	3.17715
22.6471	0.598835	0.0273038			1.14788	3.4661	3.50929	3.30899	3.65575
46.8	0.67069	0.15745			4.20848	3.84324	5.59888	2.68316	5.80326
2.08108	1.12071	-0.107416			2.73505	3.10195	3.30346	4.13645	3.35315
31.3333	0.693366	0.075533			4.07542	3.46127	3.18023	1.47551	4.25501
27.8	0.647552	0.0184723			5.10333	3.9103	4.07892	4.10113	3.06846
13.9545	0.637683	0.215311			3.50355	3.6717	3.39069	3.70178	4.31226
18.0952	0.715302	0.0756844			4.10434	4.17213	4.06693	3.33751	2.88198
9.76923	0.57452	0.0549892			4.69307	3.36252	3.13617	4.50165	3.36034
15.6667	0.675643	0.0464353			5.92012	3.57027	4.81181	2.90846	5.11907
5.125	0.61149	-0.023059			4.64927	3.83968	3.67318	3.33376	3.73191
20.7222	0.801642	-0.072642			3.67869	4.51289	3.60279	2.26577	3.10384
17.1579	0.847671	-0.109517			5.05719	4.50242	3.65099	4.79658	3.17632
5.41379	0.642622	-0.0306224			3.57982	3.92212	3.51114	3.05289	3.16104
31.3333	0.992495	0.041555			3.27344	5.74056	3.9348	3.38503	3.26153
18.5909	1.19926	0.0301679			5.12119	3.63249	3.66036	3.39105	3.48374
3.85294	0.675755	0.050117			3.20568	4.0016	3.59339	6.046	2.81745
17.8947	0.663825	-0.0027334			3.43034	3.31048	3.44035	6.43701	2.20333
37.7273	0.586428	0.0571416			4.59364	4.16596	3.29039	3.66594	6.12474
23.875	0.856236	-0.0567586			3.8625	3.61141	4.15135	4.60671	2.85938
26.9333	0.655315	-0.01284			4.96766	3.19197	3.40197	4.20807	3.01312
11.32	0.533091	0.0652852			5.14393	4.10287	3.8361	2.06813	3.94269
29.1538	0.760571	-0.114734			4.07927	3.83575	3.86127	2.21446	3.2836
9.34615	0.665612	0.0483615			2.23735	3.23187	3.762	3.06853	3.20857
18.7	0.733472	0.0330057			3.89861	4.49225	3.82321	4.88133	2.00427
18.1111	0.993797	-0.0214155			5.38673	4.5163	3.64761	3.33965	2.3818
12.7727	0.543559	0.0396703			4.71581	3.75425	3.40026	3.59451	4.05997

## Sheet: Table5
% correct	RT	Effect of Val Diff on RT	alpha	gamma	per_nb		dlPFC E/I	M1 left E/I	M1 right E/I	vmPFC	dACC
83.6991	0.907454	-0.12267	0.562785	0.733222	0.40625		3.67703	3.12708	2.49199	3.93525	6.47525
81.5047	0.900582	-0.358642	0.594822	1.08569	0.396875		3.55419	4.19352	3.46148	2.78771	4.41875
83.5443	1.07911	-0.104909	0.530866	0.806784	0.36875		4.4241	4.90698	3.30155	4.01953	3.17715
92.4765	1.21551	-0.283435	0.892665	0.563486	0.346875		1.14788	3.4661	3.50929	3.30899	3.65575
74.0625	0.924632	-0.158505	0.379382	0.850204	0.3875		4.20848	3.84324	5.59888	2.68316	5.80326
84.326	1.2781	-0.348169	0.672764	0.937624	0.3125		2.73505	3.10195	3.30346	4.13645	3.35315
93.4169	1.12124	-0.579065	0.885583	0.644324	0.378125		4.07542	3.46127	3.18023	1.47551	4.25501
93.7304	1.01681	-0.446708	0.972196	0.785481	0.378125		5.10333	3.9103	4.07892	4.10113	3.06846
81.5047	0.921353	-0.195969	0.456968	0.6985	0.384375		3.50355	3.6717	3.39069	3.70178	4.31226
90.566	1.0376	-0.450125	0.825609	0.739635	0.41875		4.10434	4.17213	4.06693	3.33751	2.88198
79.5597	0.86237	-0.199861	0.509389	0.836651	0.396875		4.69307	3.36252	3.13617	4.50165	3.36034
82.4451	0.991101	-0.0149257	0.481141	0.669905	0.340625		5.92012	3.57027	4.81181	2.90846	5.11907
77.9874	1.31855	-0.093391	0.499066	1.39396	0.353125		4.64927	3.83968	3.67318	3.33376	3.73191
78.0564	1.50823	0.0344071	0.549952	0.910223	0.35		3.67869	4.51289	3.60279	2.26577	3.10384
60.3774	0.851016	-0.202001	0.189281	1.61769	0.390625		5.05719	4.50242	3.65099	4.79658	3.17632
83.0721	1.24616	-0.22795	0.475804	0.719739	0.403125		3.57982	3.92212	3.51114	3.05289	3.16104
84.2767	1.40499	-0.0298122	0.62939	0.719564	0.38125		3.27344	5.74056	3.9348	3.38503	3.26153
91.5361	1.68319	-0.31529	0.726643	0.645201	0.4		5.12119	3.63249	3.66036	3.39105	3.48374
76.25	0.7984	0.222206	0.309537	0.903621	0.396875		3.20568	4.0016	3.59339	6.046	2.81745
80.5643	1.29376	-0.264253	0.623719	1.01845	0.378125		3.43034	3.31048	3.44035	6.43701	2.20333
80.5643	0.931831	-0.120157	0.634395	1.17349	0.35625		4.59364	4.16596	3.29039	3.66594	6.12474
83.3856	1.22704	-0.252885	0.556764	0.973267	0.409375		3.8625	3.61141	4.15135	4.60671	2.85938
68.9655	1.06173	0.025376	0.288264	0.986487	0.41875		4.96766	3.19197	3.40197	4.20807	3.01312
84.375	0.703983	-0.439538	0.555831	0.658816	0.371875		5.14393	4.10287	3.8361	2.06813	3.94269
94.2857	1.54303	-0.35605	1.379	0.852152	0.40625		4.07927	3.83575	3.86127	2.21446	3.2836
76.5625	0.855279	-0.220456	0.329404	0.69639	0.446875		2.23735	3.23187	3.762	3.06853	3.20857
68.652	1.20577	0.114477	0.291939	1.71691	0.39375		3.89861	4.49225	3.82321	4.88133	2.00427
91.195	1.4294	-0.387016	0.730588	0.476692	0.45		5.38673	4.5163	3.64761	3.33965	2.3818
72.7273	0.725721	-0.102246	0.373794	0.578781	0.35		4.71581	3.75425	3.40026	3.59451	4.05997

## Sheet: Table6
EV Add				EV Multi			EV Hybrid
0.0800462	0.919954	165.066		2.11702	192.893		0.111992	0.06775	0.93225	160.505
0.0680348	0.931965	196.16		1.93603	201.164		0.311462	2.29823e-05	0.999977	165.089
0.0722953	0.927705	189.638		1.79594	208.005		0.182024	0.042754	0.957246	176.315
0.159677	0.840323	177.118		2.26416	200.314		0.825242	0.99935	0.000649977	149.984
0.0618064	0.938194	165.136		1.24826	285.653		4.99956e-05	0.0618456	0.938154	170.904
0.0767181	0.923282	172.497		2.69027	159.415		0.348049	0.0213591	0.978641	134.67
0.151436	0.848564	199.004		3.48367	151.453		0.89205	0.998324	0.00167574	139.745
0.13719	0.86281	153.375		4.4721	115.366		0.880334	0.643934	0.356066	110.104
0.0717276	0.928272	210.919		1.37094	234.959		0.141014	0.04695	0.95305	207.44
0.109608	0.890392	144.784		4.05311	125.954		0.414914	0.12715	0.87285	124.804
0.0699625	0.930037	193.632		1.51315	221.296		0.183129	0.0341598	0.96584	177.979
0.0741294	0.925871	222.284		1.39837	239.219		0.124262	0.05515	0.94485	218.723
0.0537209	0.946279	170.08		1.11288	260.743		0.105687	0.0232657	0.976734	162.05
0.0748764	0.925124	194.303		1.82129	226.644		0.167044	0.0451854	0.954815	180.288
0.0131548	0.986845	110.237		0.61252	369		0.0334471	0.000144766	0.999855	112.482
0.0760616	0.923938	203.729		1.46787	225.649		0.13632	0.0534498	0.94655	200.804
0.0991541	0.900846	210.012		2.60879	187.005		0.373435	0.0621886	0.937811	188.072
0.111349	0.888651	147.546		3.01389	139.304		0.266125	0.11675	0.88325	139.216
0.0417337	0.958266	181.279		0.736276	290.862		0.0427287	0.02805	0.97195	183.272
0.0700499	0.92995	216.917		2.15513	202.982		0.356115	4.99535e-05	0.99995	166.318
0.0632219	0.936778	206.503		1.96023	215.24		0.29935	3.24256e-05	0.999968	161.22
0.0634972	0.936503	155.718		2.22498	195.884		0.139691	0.0439861	0.956014	145.197
0.041275	0.958725	206.273		0.927206	334.806		0.0562499	0.0228356	0.977164	209.662
0.0805206	0.919479	229.958		1.77431	205.787		0.449587	0.02555	0.97445	209.164
0.190179	0.809821	159.413		2.82169	169.063		0.813452	0.99996	3.95205e-05	99.2536
0.054887	0.945113	209.757		0.921474	279.472		0.00952175	0.05235	0.94765	215.434
0.0274497	0.97255	83.324		0.644128	339.284		0.01385	0.0220166	0.977983	87.9137
0.155778	0.844222	183.41		1.8247	202.846		0.286682	0.21785	0.78215	181.938
0.0705007	0.929499	242.582		1.05417	299.584		0.000749959	0.070445	0.929555	248.383
EU Add					EU Multi				EU Hybrid						EU Fix omega_mult
0.813743	0.186257	0.066102	146.067		4.67901	0.67562	165.408		0.346701	0.985577	0.0144229	0.13779	149.936		0.67559	159.64
0.849408	0.150592	0.0451336	180.461		5.95062	0.580034	150.984		0.99375	0.999751	0.000249202	0.57252	162.517		0.614185	147.88
0.193122	0.806878	0.569554	193.682		4.77334	0.632454	175.212		0.219438	0.05595	0.94405	0.915427	182.034		0.635716	169.462
0.877522	0.122478	0.0840048	166.315		1.2854	1.56095	150.595		0.819811	0.929156	0.0708443	1.01685	155.771		1.29009	206.1
0.128928	0.871072	0.683195	169.633		5.9479	0.401347	198.38		4.99987e-05	0.13285	0.86715	0.671057	175.403		0.439745	196
0.808796	0.191204	0.0672384	157.713		6.77907	0.697112	121.873		0.88318	0.99605	0.00394998	0.532988	130.026		0.738824	121.268
0.87339	0.12661	0.0756797	156.13		2.75567	1.23357	144.141		0.77025	0.999861	0.000139412	0.738152	142.947		1.13281	149.734
0.729422	0.270578	0.162928	141.425		3.69262	1.22544	104.482		0.66985	0.0910259	0.908974	1.20839	115.143		1.19247	100.557
0.302214	0.697786	0.397269	213.841		3.86141	0.595481	203.622		0.391794	0.20185	0.79815	0.580235	211.8		0.563165	199.744
0.337441	0.662559	0.481127	147.477		3.50728	1.08791	128.233		0.697453	0.451876	0.548124	0.773719	129.484		1.05246	124.839
0.373805	0.626195	0.311056	196.662		5.15854	0.581406	174.448		0.37455	0.10435	0.89565	0.698568	183.163		0.595182	169.142
0.861601	0.138399	0.0455949	203.503		3.73092	0.618059	210.677		0.410238	0.99815	0.00184999	0.156416	206.481		0.577031	207.429
0.105364	0.894636	0.71617	175.247		7.00298	0.415744	163.802		0.0558275	0.00925	0.99075	1.30583	167.528		0.46968	165.831
0.828027	0.171973	0.0562711	183.458		5.81533	0.586458	172.725		0.713225	0.999759	0.000240718	0.325957	175.927		0.615337	169.277
0.776793	0.223207	0.0146868	114.339		15.9212	0.109503	105.145		0.995902	0.0410238	0.958976	0.109849	116.682		0.187341	170.726
0.869781	0.130219	0.0410117	200.131		4.04749	0.606243	197.312		0.609656	0.99495	0.00504998	0.259016	200.765		0.580913	192.53
0.860533	0.139467	0.0568413	195.125		3.97956	0.802675	181.404		0.770688	0.99995	4.99957e-05	0.486735	186.351		0.774307	176.85
0.814283	0.185717	0.0906295	124.658		3.01674	0.999525	145.072		0.47875	0.99995	4.99935e-05	0.281183	124.148		0.935762	145.81
0.0243104	0.97569	1.23326	186.89		6.45712	0.318474	185.977		0.0168668	0.01225	0.98775	1.36173	188.682		0.360638	185.292
0.864349	0.135651	0.040015	213.157		5.85397	0.630319	158.299		0.99995	0.791763	0.208237	0.630319	169.836		0.660773	154.966
0.837544	0.162456	0.0474814	177.994		7.57309	0.562447	141.511		0.974151	0.959998	0.0400021	0.533844	152.957		0.613148	145.544
0.81742	0.18258	0.0516931	149.779		6.3338	0.569495	144.387		0.61795	0.712797	0.287203	0.322418	146.614		0.613211	142.779
0.864761	0.135239	0.0235168	207.895		6.84118	0.285966	202.938		0.608655	0.996694	0.00330588	0.135104	212.085		0.335806	206.299
0.885497	0.114503	0.0418743	222.826		2.92337	0.780881	200.114		0.860747	0.99815	0.00185	0.569188	209.384		0.694924	204.934
0.871901	0.128099	0.0980779	132.229		3.52275	1.63567	79.3337		0.99995	0.537063	0.462937	1.63567	90.8704		1.60207	75.1431
0.881986	0.118014	0.0272408	210.745		4.46059	0.386905	216.79		0.01815	0.874588	0.125412	0.0330722	216.517		0.377607	211.154
0.598874	0.401126	0.0688748	71.2671		20.5559	0.187509	79.3236		0.340017	0.91445	0.08555	0.0561904	74.9181		0.265576	151.588
0.899422	0.100578	0.0648456	165.8		1.15801	1.27377	198.907		0.121336	0.99255	0.00745	0.0850216	170.581		0.912665	267.752
0.107016	0.892984	0.814005	248.205		3.09292	0.508796	266.535		0.00275	0.0886661	0.911334	0.894445	254.112		0.417433	271.591
EVPW Add					EVPW Multi				EVPW Hybrid						EVPW Fix omega_mult
0.0827893	0.917211	1.06567	170.77		2.59129	1.7388	174.005		0.28095	0.10825	0.89175	1.95503	160.124		1.75452	168.386
0.0753347	0.924665	1.2352	199.815		3.65253	2.02977	142.547		0.96655	0.998864	0.00113581	2.29344	151.935		1.93112	140.464
0.0696421	0.930358	0.94479	195.234		2.38994	1.62567	184.075		0.18415	0.0415107	0.958489	0.98937	182.085		1.66641	179.357
0.135911	0.864089	0.793374	181.194		4.47711	0.625616	142.668		0.942229	0.999885	0.000114774	0.720041	153.502		0.652165	148.991
0.0728239	0.927176	1.73218	161.947		2.95471	3	204.669		0.03085	0.069976	0.930024	1.9096	166.966		2.9817	199.287
0.0724275	0.927573	0.918042	177.714		3.61677	1.48518	132.119		0.349156	0.02175	0.97825	0.999609	140.442		1.46518	130.131
0.127721	0.872279	0.785081	203.667		5.13172	0.716742	132.337		0.99025	0.764921	0.235079	0.731107	144.04		0.775376	142.929
0.132635	0.867365	0.945566	158.997		5.95697	0.808162	103.227		0.95055	0.100631	0.899369	0.808201	114.732		0.843541	119.217
0.0695779	0.930422	0.953795	216.641		1.81229	1.78699	212.715		0.146409	0.04935	0.95065	1.04589	213.191		1.95334	217.194
0.111043	0.888957	1.02418	150.525		4.20494	0.895652	126.695		0.780996	0.575967	0.424033	1.47681	125.027		0.879441	127.281
0.0693154	0.930685	0.984996	199.389		2.52605	1.90396	182.448		0.218044	0.05025	0.94975	1.27069	183.458		1.93326	176.996
0.0636397	0.93636	0.81516	227.062		1.66672	1.77001	228.318		0.162717	0.000349999	0.99965	0.558559	219.698		2.38902	234.598
0.0612711	0.938729	1.32403	170.262		3.20603	2.5679	169.317		0.16624	0.03945	0.96055	1.72908	156.403		2.48301	164.623
0.0786968	0.921303	1.09367	199.581		2.92067	1.96667	179.287		0.28895	0.07885	0.92115	1.6434	181.71		1.94381	173.764
0.0143487	0.985651	1.15569	115.52		2.13199	3	257.345		0.0377277	4.9999e-05	0.99995	1.20834	117.63		3	255.709
0.0813332	0.918667	1.1333	208.962		1.92476	1.71972	207.625		0.173289	0.0751128	0.924887	1.40919	204.56		1.88542	208.688
0.0948712	0.905129	0.934578	215.66		2.66539	1.24619	186.508		0.773283	0.448349	0.551651	1.90566	191.598		1.24606	180.776
0.0987621	0.901238	0.838686	152.823		3.18965	0.867331	140.851		0.30265	0.000718557	0.999281	0.529441	137.152		0.868481	136.103
0.039027	0.960973	0.905383	186.802		1.95316	3	217.526		0.04685	0.0195488	0.980451	0.802249	188.554		3	218.972
0.0705011	0.929499	1.01052	222.677		3.1193	1.65169	161.047		0.528856	0.000349998	0.99965	1.2882	169.312		1.63881	156.281
0.0658236	0.934176	1.07157	211.985		3.94382	1.95726	144.476		0.97945	0.815694	0.184306	2.08041	155.676		1.88713	144.884
0.0653413	0.934659	1.0506	161.346		3.39114	1.9322	147.753		0.242779	0.06605	0.93395	1.51935	147.21		1.87643	144.186
0.0402508	0.959749	0.96288	212.024		2.7099	3	235.034		0.05655	0.019635	0.980365	0.919486	215.411		3	229.27
0.0701868	0.929813	0.827213	234.132		1.77666	1.16781	208.242		0.30785	0.00264555	0.997354	0.740839	211.891		1.14784	215.196
0.175122	0.824878	0.877341	164.616		8.15846	0.629212	97.4734		0.871156	0.99925	0.000749999	0.845695	103.211		0.670619	128.621
0.0463296	0.95367	0.79478	214.8		1.54983	2.68198	249.752		0.0177006	0.03945	0.96055	0.757638	220.287		3	261.275
0.0261289	0.973871	0.925231	88.9252		2.39041	3	226.244		0.0134965	0.02075	0.97925	0.919996	93.5398		3	221.52
0.151765	0.848235	0.954812	189.154		2.72944	0.604483	177.308		0.332224	0.14935	0.85065	0.741786	187.549		0.604452	171.539
0.0831111	0.916889	1.74847	244.259		1.48177	2.51782	270.975		0.01575	0.0826712	0.917329	1.83662	249.966		3	288.564
SU Add						SU Multi					SU Hybrid							SU Fix omega_mult
0.811634	0.188366	0.0661994	0.980911	151.826		18.2762	0.406723	0.512854	151.272		0.295053	0.96485	0.03515	0.124419	1.04702	155.71		0.562785	0.733222	157.208
0.859873	0.140127	0.0459722	1.21597	184.046		3.5431	1.05708	2.15265	148.237		0.952949	0.99925	0.000749988	0.902989	2.13694	157.514		0.594822	1.08569	151.185
0.187849	0.812151	0.566414	0.940541	199.245		6.70477	0.527839	0.801857	179.606		0.210036	0.05415	0.94585	0.922277	0.986711	187.802		0.530866	0.806784	173.839
0.858877	0.141123	0.0832719	0.805877	170.457		3.65775	1.08035	0.669217	148.043		0.89285	0.702066	0.297934	0.979022	0.733622	159.312		0.892665	0.563486	145.468
0.125375	0.874625	0.757999	1.7163	166.96		16.0194	0.283788	0.525959	196.548		0.023789	0.09675	0.90325	0.864866	1.82994	172.607		0.379382	0.850204	197.077
0.798704	0.201296	0.0673677	0.918306	162.878		10.3519	0.566318	0.777859	124.716		0.89255	0.938168	0.0618317	0.512149	0.907754	135.584		0.672764	0.937624	121.347
0.854712	0.145288	0.0762889	0.825419	160.705		7.59617	0.847729	0.618345	135.706		0.90325	0.999676	0.00032365	0.754616	0.703808	147.024		0.885583	0.644324	130.179
0.728782	0.271218	0.154366	0.91169	146.681		5.46083	1.03903	0.838095	108.918		0.755879	0.008599	0.991401	1.12047	0.840315	120.138		0.972196	0.785481	103.459
0.294712	0.705288	0.398322	0.954996	219.561		6.38191	0.464072	0.711771	207.543		0.38795	0.205842	0.794158	0.584839	1.03004	217.563		0.456968	0.6985	201.785
0.339496	0.660504	0.481954	1.01972	153.224		5.87998	0.859552	0.769186	131.307		0.600273	0.17035	0.82965	1.31402	1.73408	130.105		0.825609	0.739635	125.685
0.373197	0.626803	0.311382	0.998239	202.43		6.61891	0.509426	0.836727	179.546		0.409111	0.14305	0.85695	0.694629	1.17818	188.648		0.509389	0.836651	173.778
0.847602	0.152398	0.0457085	0.864598	208.713		11.3628	0.401053	0.548929	201.235		0.616938	0.99965	0.000349998	0.211367	0.732175	211.12		0.481141	0.669905	199.083
0.118804	0.881196	0.717717	1.32428	175.42		5.03224	0.594779	1.64983	162.584		0.06675	0.0121184	0.987882	1.43184	1.78398	161.12		0.499066	1.39396	159.501
0.836137	0.163863	0.0563464	1.10475	188.524		6.35419	0.56013	0.933913	178.422		0.72715	0.999372	0.000627635	0.405572	1.36396	178.876		0.549952	0.910223	172.667
0.78863	0.21137	0.0149756	1.16113	119.582		14.3598	0.120725	1.20518	110.347		0.99995	0.509999	0.490001	0.120725	1.20518	121.884		0.189281	1.61769	129.694
0.876214	0.123786	0.0411428	1.10915	205.502		5.6927	0.50801	0.780456	202.019		0.62905	0.99715	0.00284994	0.312586	1.2735	205.242		0.475804	0.719739	196.44
0.853739	0.146261	0.0569407	0.929384	200.715		8.85323	0.56485	0.639628	180.854		0.817429	0.98305	0.01695	0.473235	0.837129	191.99		0.62939	0.719564	175.951
0.791236	0.208764	0.0919969	0.84264	129.402		16.533	0.579989	0.525797	116.079		0.75615	0.999998	2.03859e-06	0.387365	0.646638	126.539		0.726643	0.645201	121.369
0.0230232	0.976977	1.22747	0.906189	192.42		11.4124	0.251224	0.651136	188.207		0.0185663	0.00825	0.99175	1.3808	0.827378	193.914		0.309537	0.903621	185.232
0.865642	0.134358	0.0400288	1.01751	218.902		4.638	0.741087	1.22986	162.053		0.999938	0.000136636	0.999863	0.741118	1.22986	173.589		0.623719	1.01845	159.075
0.84371	0.15629	0.0476893	1.08366	183.3		5.95912	0.672804	1.25729	145.871		0.917112	0.99945	0.000549986	0.605461	1.40571	155.945		0.634395	1.17349	140.274
0.825435	0.174565	0.0516222	1.09248	155.09		5.94516	0.592757	1.05426	150.134		0.750361	0.999953	4.71389e-05	0.405577	1.40011	149.232		0.556764	0.973267	144.42
0.8624	0.1376	0.0235075	0.970249	213.651		9.85852	0.240384	0.714365	207.453		0.58825	0.999173	0.000827214	0.126721	0.978724	217.85		0.288264	0.986487	203.004
0.869466	0.130534	0.042286	0.835475	227.023		5.74954	0.585137	0.693974	199.543		0.999952	0.838213	0.161787	0.585137	0.693974	211.08		0.555831	0.658816	194.043
0.859775	0.140225	0.0985338	0.879445	137.236		3.12611	1.7339	1.06865	84.8874		0.997107	0.96355	0.0364496	1.73789	1.08177	96.4199		1.379	0.852152	84.5691
0.864939	0.135061	0.0274791	0.824498	215.923		10.4658	0.280719	0.558645	214.231		0.105707	0.92405	0.07595	0.0348675	0.811653	221.668		0.329404	0.69639	210.692
0.58727	0.41273	0.0689643	0.927141	76.7589		55.7396	0.148222	0.556767	75.0164		0.32565	0.862777	0.137223	0.0573584	0.899104	80.405		0.291939	1.71691	112.78
0.895357	0.104643	0.0648452	0.937382	171.507		6.50431	0.73455	0.479041	176.485		0.172207	0.99945	0.00055	0.111689	0.924633	176.225		0.730588	0.476692	170.719
0.106045	0.893955	0.888943	1.74679	249.977		13.0147	0.297946	0.440234	259.051		0.0149338	0.10425	0.89575	0.8976	1.81515	255.725		0.373794	0.578781	257.177

## Sheet: Table7
EV Add				EV Multi			EV Hybrid
0.0558675	0.944132	259.701		1.03019	290.424		0.04565	0.0467363	0.953264	263.703
0.0553474	0.944653	200.59		1.26171	251.563		0.0238497	0.0503709	0.949629	205.789
0.0720577	0.927942	285.507		1.22364	272.142		0.22415	0.0532181	0.946782	277.385
0.0805543	0.919446	128.467		3.21488	114.554		0.209266	0.0737486	0.926251	116.236
0.0854175	0.914582	229.019		2.65405	184.692		0.468016	0.07215	0.92785	193.95
0.0855839	0.914416	171.573		3.39987	154.493		0.214879	0.0796225	0.920378	150.709
0.0702085	0.929792	235.091		2.06369	231.555		0.211571	0.0422601	0.95774	208.409
0.0384098	0.96159	164.103		1.14269	327.277		0.0306495	0.02983	0.97017	166.78
0.0852233	0.914777	253.682		1.51945	277.335		0.04665	0.0857227	0.914277	256.586
0.077072	0.922928	233.989		2.38501	202.853		0.256818	0.06325	0.93675	204.558
0.0938449	0.906155	267.423		1.56814	271.319		0.116447	0.0955877	0.904412	264.134
0.0728778	0.927122	214.037		3.0837	159.983		0.406434	0.0534423	0.946558	166.794
0.106832	0.893168	248.288		1.99664	231.153		0.534251	0.271132	0.728868	211.52
0.0476281	0.952372	242.75		1.04208	343.443		0.00014996	0.0475533	0.952447	248.742
0.0408551	0.959145	304.46		0.849674	366.811		0.0930973	0.01475	0.98525	301.61
0.0606063	0.939394	257.639		1.48776	268.537		0.118746	0.0466499	0.95335	251.666
0.0716813	0.928319	245.739		2.09477	214.346		0.299358	0.05675	0.94325	219.381
0.105046	0.894954	227.924		1.39253	282.175		0.000141467	0.10505	0.89495	233.918
0.0860691	0.913931	247.346		1.66907	249.719		0.13185	0.0933454	0.906655	242.317
0.0719232	0.928077	225.884		1.93322	240.676		0.136	0.05665	0.94335	212.929
0.0177801	0.98222	220.562		0.547904	437.26		0.00773155	0.0146499	0.98535	226.326
0.0776529	0.922347	283.352		1.34005	295.582		0.0868386	0.0709498	0.92905	282.52
0.0925583	0.907442	224.455		3.42092	153.756		0.97475	0.923651	0.0763494	164.544
0.0849792	0.915021	252.441		1.92557	241.237		0.18305	0.07745	0.92255	238.547
0.0633695	0.936631	302.12		0.840502	371.009		4.17256e-05	0.0643004	0.9357	308.151
EU Add					EU Multi				EU Hybrid
0.0722436	0.927756	0.897359	265.586		3.30686	0.536215	269.463		0.0442468	0.04645	0.95355	1.00407	269.694
0.266684	0.733316	0.407852	201.569		4.76536	0.515057	212.4		0.0281911	0.26375	0.73625	0.415831	207.5
0.891418	0.108582	0.0429501	275.035		2.1737	0.753817	269.138		0.673908	0.99995	4.99972e-05	0.386453	275.045
0.223975	0.776025	0.591204	129.39		4.04686	0.904257	118.501		0.256988	0.110489	0.889511	0.889591	121.918
0.74957	0.25043	0.119663	205.569		3.13772	0.925438	189.017		0.813089	0.99705	0.00295	0.613214	195.159
0.293547	0.706453	0.492626	163.857		3.83508	0.945811	159.485		0.231926	0.10245	0.89755	0.929062	156.524
0.630134	0.369866	0.163966	224.276		4.54937	0.713576	207.414		0.39565	0.168688	0.831312	0.69024	212.315
0.0518624	0.948138	0.881422	169.932		10.3698	0.310947	183.607		0.0243422	0.01895	0.98105	1.15514	172.551
0.430006	0.569994	0.346244	247.601		1.94891	0.880974	281.068		0.00235	0.423135	0.576865	0.353662	253.594
0.810727	0.189273	0.0818778	200.02		3.64645	0.813893	198.703		0.63529	0.999652	0.000348284	0.374183	195.278
0.645348	0.354652	0.195122	257.145		1.62832	0.982842	277.261		0.0908486	0.598795	0.401205	0.269458	262.961
0.534652	0.465348	0.231721	199.538		3.66201	0.920205	164.184		0.344802	0.03355	0.96645	1.07915	172.665
0.845914	0.154086	0.092577	212.136		1.26974	1.28539	222.795		0.567705	0.99995	4.99986e-05	0.480804	209.114
0.109319	0.890681	0.677606	247.662		5.48951	0.38228	265.9		0.00135	0.0903088	0.909691	0.748365	253.731
0.355752	0.644248	0.245607	306.259		4.69222	0.374111	297.058		0.211841	0.05915	0.94085	0.648572	306.845
0.187554	0.812446	0.564155	260.401		3.09822	0.681749	256.722		0.108293	0.03965	0.96035	1.04828	257.647
0.348133	0.651867	0.386244	242.424		2.69158	0.882372	217.448		0.329463	0.0692469	0.930753	0.956783	225.349
0.0984804	0.90152	1.02769	233.894		0.719521	1.3358	279.794		0.00264488	0.10885	0.89115	0.986562	240.028
0.420059	0.579941	0.362672	242.946		1.37814	1.10066	254.407		0.161476	0.24525	0.75475	0.653411	246.925
0.503727	0.496273	0.248033	219.416		4.12053	0.71664	220.529		0.239849	0.176772	0.823228	0.671778	216.958
0.0135645	0.986435	1.10591	226.536		10.564	0.131118	223.972		0.00903732	0.0126166	0.987383	1.0273	232.307
0.821338	0.178662	0.0759199	275.32		2.5257	0.742573	287.975		0.334629	0.872025	0.127975	0.20555	279.462
0.826482	0.173518	0.0882758	185.571		3.36035	1.00877	159.715		0.857092	0.99935	0.000649987	0.740844	166.687
0.672178	0.327822	0.16389	238.176		2.61727	0.869086	242.704		0.386754	0.490337	0.509663	0.470018	238.179
0.223529	0.776471	0.511937	305.593		2.92487	0.516512	339.996		4.99994e-05	0.200253	0.799747	0.552456	311.604
EVPW Add					EVPW Mult				EVPW Hybrid
0.0535341	0.946466	0.94119	265.584		1.03978	1.41692	289.411		0.0504467	0.04175	0.95825	0.914057	269.445
0.0676229	0.932377	1.69883	200.776		1.74964	2.10191	228.018		0.04925	0.0664378	0.933562	1.91933	204.439
0.06244	0.93756	0.831852	291.067		1.19018	1.17525	276.296		0.25845	0.000600058	0.9994	0.717186	282.539
0.0766588	0.923341	0.929818	134.252		3.21266	1.00975	120.53		0.23035	0.039188	0.960812	0.791478	121.445
0.0834705	0.916529	0.966976	234.965		2.64777	1.01599	190.629		0.44837	0.05295	0.94705	0.936863	199.888
0.0901898	0.90981	1.08967	177.236		3.39301	1.0317	160.234		0.23546	0.11435	0.88565	1.26948	155.469
0.0726414	0.927359	1.05853	240.915		2.2636	1.48266	215.154		0.23415	0.0673111	0.932689	1.27159	213.732
0.0379398	0.96206	0.981157	170.076		2.66261	3	239.621		0.0316361	0.0276499	0.97235	0.937754	172.627
0.0948943	0.905106	1.25516	258.599		1.59576	0.910462	282.656		0.0917421	0.116012	0.883988	1.71262	259.238
0.0833637	0.916636	1.16185	238.849		2.32771	1.22423	203.728		0.58325	0.27745	0.72255	2.0522	198.852
0.0841042	0.915896	0.857261	272.946		1.71936	0.836043	273.526		0.154485	0.04125	0.95875	0.630275	267.628
0.0665281	0.933472	0.88636	219.109		3.06022	1.02744	165.764		0.35205	0.000145757	0.999854	0.763714	169.071
0.105948	0.894052	0.986371	254.273		3.18781	0.675047	204.932		0.73445	4.30417e-05	0.999957	0.632969	216.362
0.0471647	0.952835	0.984923	248.739		1.81704	3	296.047		0.00162077	0.04675	0.95325	0.978084	254.739
0.0455219	0.954478	1.20916	309.159		1.22204	2.29071	320.373		0.0997437	0.02505	0.97495	1.32094	305.702
0.058389	0.941611	0.949207	263.552		1.46983	1.39366	263.965		0.120051	0.03875	0.96125	0.907581	257.588
0.0682648	0.931735	0.934102	251.496		2.05898	1.06696	219.562		0.299423	0.02905	0.97095	0.858903	224.999
0.0997868	0.900213	0.92816	233.838		1.97898	0.641754	266.13		0.00045	0.101213	0.898787	0.944424	239.846
0.0883711	0.911629	1.04341	253.302		1.88103	0.834155	250.836		0.139816	0.11525	0.88475	1.23377	247.826
0.0749357	0.925064	1.07177	231.627		2.01645	1.4111	231.343		0.13895	0.06775	0.93225	1.146	218.598
0.0191309	0.980869	1.14707	226.34		1.39933	3	330.576		0.00884987	0.0156254	0.984375	1.17882	232.076
0.084805	0.915195	1.17989	288.745		1.29929	1.26487	298.201		0.11465	0.0996104	0.90039	1.57525	287.041
0.0854013	0.914599	0.895637	229.891		3.51879	0.929236	158.13		0.84125	0.00404986	0.99595	0.893376	170.084
0.0900317	0.909968	1.10781	258.032		1.90068	1.05384	246.866		0.197267	0.10995	0.89005	1.3296	243.815
0.0238698	0.97613	0.445412	293.917		1.20298	3	353.554		0.0436857	0.00955	0.99045	0.387851	298.986
SU Add						SU Multi					SU Hybrid
0.0692998	0.9307	0.897253	0.941261	271.468		4.8011	0.450352	0.770274	272.977		0.0484881	0.0375534	0.962447	1.02369	0.898105	275.421
0.271328	0.728672	0.454863	1.63271	202.393		9.28846	0.385301	0.635527	215.168		0.0833347	0.23715	0.76285	0.531903	1.74532	207.747
0.877206	0.122794	0.0429271	0.844169	280.607		5.13665	0.538276	0.629022	269.544		0.772352	0.99875	0.00124999	0.389802	0.771228	280.391
0.214677	0.785323	0.588731	0.919671	135.082		7.63358	0.703238	0.727475	119.224		0.275972	0.0644719	0.935528	0.902628	0.803984	127.165
0.739978	0.260022	0.118811	0.928053	211.313		6.0342	0.709153	0.726539	190.068		0.83225	0.999893	0.000107024	0.577859	0.885592	200.761
0.296449	0.703551	0.495304	1.03347	169.8		7.38465	0.715715	0.72928	162.653		0.226121	0.10145	0.89855	1.05457	1.32369	161.394
0.633034	0.366966	0.165351	1.03525	230.202		6.79598	0.607617	0.793168	211.523		0.38555	0.18405	0.81595	0.711237	1.1237	218.082
0.0518971	0.948103	0.874399	0.973229	175.889		18.0701	0.248233	0.665996	183.12		0.02645	0.0240497	0.97595	1.06148	0.947026	178.516
0.455099	0.544901	0.352756	1.29556	252.526		11.7715	0.498559	0.462544	261.297		0.0523278	0.434805	0.565195	0.40283	1.36786	258.395
0.822513	0.177487	0.0821636	1.15394	205.079		8.67993	0.589829	0.642324	198.708		0.662082	0.99955	0.000449803	0.504492	1.53657	197.838
0.617934	0.382066	0.186029	0.805167	262.073		7.69491	0.594915	0.523493	262.728		0.16585	0.502552	0.497448	0.318819	0.762285	267.603
0.508207	0.491793	0.231383	0.876684	204.424		7.00629	0.705229	0.759413	165.998		0.485514	0.00785	0.99215	0.886833	0.761885	175.395
0.840071	0.159929	0.0927094	0.942165	218.007		6.23226	0.7958	0.555992	206.466		0.621468	0.99675	0.00324999	0.486623	0.851975	214.794
0.107782	0.892218	0.664581	0.925728	253.595		18.1356	0.256613	0.491626	256.24		0.000998092	0.08765	0.91235	0.738685	0.912256	259.669
0.387072	0.612928	0.242123	1.21635	310.883		3.92466	0.420211	1.18964	302.35		0.216573	0.08665	0.91335	0.656454	1.29302	311.053
0.181185	0.818815	0.563722	0.944333	266.307		6.6571	0.48362	0.67115	258.962		0.108722	0.03195	0.96805	1.05903	0.914511	263.587
0.335599	0.664401	0.386039	0.929617	248.161		4.47086	0.711779	0.788512	221.183		0.305631	0.0221643	0.977836	0.996434	0.828385	230.994
0.0942628	0.905737	1.02499	0.930168	239.812		5.72912	0.687515	0.487689	267.224		0.00310539	0.10455	0.89545	0.985811	0.939302	245.961
0.430601	0.569399	0.362224	1.06362	248.878		6.63171	0.620188	0.54957	250.358		0.16755	0.256721	0.743279	0.677128	1.14996	252.71
0.508954	0.491046	0.25028	1.05228	225.27		7.56058	0.569887	0.715604	221.768		0.233287	0.18485	0.81515	0.679858	1.07519	222.81
0.014044	0.985956	1.12175	1.14945	232.31		10.4774	0.131693	1.01132	229.962		0.00731784	0.0110452	0.988955	1.12264	1.18459	238.037
0.821058	0.178942	0.0818207	1.14607	280.929		7.53287	0.515736	0.5676	282.015		0.308996	0.81565	0.18435	0.242148	1.23282	284.986
0.806179	0.193821	0.089006	0.861684	190.379		6.54526	0.780378	0.733384	159.248		0.90935	0.982853	0.0171473	0.702484	0.815506	170.911
0.678275	0.321725	0.166892	1.08286	243.911		6.53703	0.631529	0.64282	239.333		0.372484	0.504094	0.495906	0.475836	1.09667	244.011
0.129094	0.870906	0.41279	0.441162	295.7		27.6791	0.284693	0.35647	294.143		0.0215968	0.12805	0.87195	0.409319	0.436877	301.694
